# Supplementary material for: ABCG Transporters in the Adaptation of Rice to Salt Stresses
Source: Int J Mol Sci. 2024 Oct 5;25(19):10724. doi: 10.3390/ijms251910724 (PMC11476999; doi:10.3390/ijms251910724)
Supplement: Supplementary file 1 [file ijms-25-10724-s001.zip]

Archive with 1 entries (1 files):
- ijms-3199676-supplementary.xlsx
