# Supplementary material for: ABCG Transporters in the Adaptation of Rice to Salt Stresses
Source: Int J Mol Sci. 2024 Oct 5;25(19):10724. doi: 10.3390/ijms251910724 (PMC11476999; doi:10.3390/ijms251910724)
Supplement: Supplementary file 1 [file ijms-25-10724-s001.zip › ijms-3199676-supplementary.xlsx]

## Sheet: TableS1
Table S1 Identification of ABCG proteins in rice
Gene	MSU_Locus	Size(aa)	Chr
OsABCG1	LOC_Os01g03144.1	668	1
OsABCG2	LOC_Os01g42900.1	597	1
OsABCG3	LOC_Os01g61940.1	749	1
OsABCG4	LOC_Os03g06139.1	771	3
OsABCG5	LOC_Os03g17350.1	787	3
OsABCG6	LOC_Os03g17370.1	765	3
OsABCG7	LOC_Os03g64200.1	719	4
OsABCG8	LOC_Os04g11820.1	1065	4
OsABCG9	LOC_Os04g44610.1	711	4
OsABCG10	LOC_Os05g02870.1	680	5
OsABCG11	LOC_Os05g02890.1	745	5
OsABCG12	LOC_Os05g13520.1	700	5
OsABCG13	LOC_Os05g31910.1	658	5
OsABCG14	LOC_Os06g30730.1	586	6
OsABCG15	LOC_Os06g40550.1	688	6
OsABCG16	LOC_Os06g51460.1	995	6
OsABCG17	LOC_Os07g18874.1	729	7
OsABCG18	LOC_Os08g07010.1	757	8
OsABCG19	LOC_Os09g03939.1	526	9
OsABCG20	LOC_Os09g07670.1	525	9
OsABCG21	LOC_Os09g23640.1	832	9
OsABCG22	LOC_Os09g29660.1	721	9
OsABCG23	LOC_Os09g29670.1	728	9
OsABCG24	LOC_Os10g08014.1	506	10
OsABCG25	LOC_Os10g30610.1	898	10
OsABCG26	LOC_Os10g35180.1	723	10
OsABCG27	LOC_Os11g07600.1	479	11
OsABCG28	LOC_Os11g22350.1	1101	11
OsABCG29	LOC_Os12g22110.1	518	12
OsABCG30	LOC_Os12g22284.1	713	12
OsABCG31	LOC_Os01g08260.1	612	1
OsABCG32	LOC_Os01g24010.1	1451	1
OsABCG34	LOC_Os01g42350.1	1479	1
OsABCG35	LOC_Os01g42370.1	1444	1
OsABCG36	LOC_Os01g42380.1	1457	1
OsABCG37	LOC_Os01g42410.1	1443	1
OsABCG38	LOC_Os01g52560.1	1158	1
OsABCG39	LOC_Os02g11760.1	1444	2
OsABCG40	LOC_Os02g21340.1	1123	2
OsABCG41	LOC_Os02g32690.1	1412	2
OsABCG42	LOC_Os06g36090.1	1167	6
OsABCG43	LOC_Os07g33780.1	588	7
OsABCG44	LOC_Os08g29570.1	791	8
OsABCG45	LOC_Os08g43120.1	1324	8
OsABCG46	LOC_Os09g16290.1	1352	9
OsABCG47	LOC_Os09g16380.1	1386	9
OsABCG48	LOC_Os11g37700.1	1455	11
OsABCG49	LOC_Os12g13720.1	1227	12
OsABCG50	LOC_Os12g32820.1	1407	12
OsABCG51	LOC_Os10g13830.1	1441	10
OsABCG52	LOC_Os09g16458.1 LOC_Os09g16449.1	1388	9

## Sheet: TableS2
Table S2 Gene replication of ABCG genes in Rice
Chr1	LOC_Os01g61940.1.MSUv7.0	==	Chr3	LOC_Os03g17350.1.MSUv7.0
Chr3	LOC_Os03g17350.1.MSUv7.0	==	Chr5	LOC_Os05g02870.1.MSUv7.0
Chr8	LOC_Os08g29570.1.MSUv7.0	==	Chr9	LOC_Os09g16290.1.MSUv7.0

## Sheet: TableS3
Table S3 Collinear analysis of ABCG genes between Rice and other species (Arabidopsis thaliana and Hordeum vulgare)
Oryza sativa and Arabidopsis thaliana					Oryza sativa and Hordeum vulgare
Chr1	spe234-LOC_Os01g61940.1.MSUv7.0	==	Chr2	spe5-AT2G37360.1.TAIR10	chr1H	HORVU1Hr1G037250.2.r1	==	Chr10	LOC_Os10g30610.1.MSUv7.0
Chr1	spe234-LOC_Os01g61940.1.MSUv7.0	==	Chr2	spe5-AT2G39350.1.TAIR10	chr5H	HORVU5Hr1G125010.1.r1	==	Chr3	LOC_Os03g64200.1.MSUv7.0
Chr1	spe234-LOC_Os01g61940.1.MSUv7.0	==	Chr3	spe5-AT3G55090.1.TAIR10	chr5H	HORVU5Hr1G070400.3.r1	==	Chr9	LOC_Os09g29660.1.MSUv7.0
Chr1	spe234-LOC_Os01g61940.1.MSUv7.0	==	Chr3	spe5-AT3G53510.1.TAIR10	chr5H	HORVU5Hr1G060690.4.r1	==	Chr9	LOC_Os09g23640.1.MSUv7.0
Chr3	spe234-LOC_Os03g17350.1.MSUv7.0	==	Chr2	spe5-AT2G37360.1.TAIR10	chr5H	HORVU5Hr1G056280.13.r1	==	Chr9	LOC_Os09g16290.1.MSUv7.0
Chr3	spe234-LOC_Os03g17350.1.MSUv7.0	==	Chr2	spe5-AT2G39350.1.TAIR10	chr4H	HORVU4Hr1G058070.2.r1	==	Chr1	LOC_Os01g61940.1.MSUv7.0
Chr3	spe234-LOC_Os03g17350.1.MSUv7.0	==	Chr3	spe5-AT3G53510.1.TAIR10	chr4H	HORVU4Hr1G018800.7.r1	==	Chr11	LOC_Os11g07600.1.MSUv7.0
Chr3	spe234-LOC_Os03g17350.1.MSUv7.0	==	Chr3	spe5-AT3G55090.1.TAIR10	chr4H	HORVU4Hr1G058070.2.r1	==	Chr3	LOC_Os03g17350.1.MSUv7.0
Chr5	spe234-LOC_Os05g02870.1.MSUv7.0	==	Chr3	spe5-AT3G53510.1.TAIR10	chr3H	HORVU3Hr1G068750.2.r1	==	Chr1	LOC_Os01g52560.1.MSUv7.0
					chr3H	HORVU3Hr1G053350.8.r1	==	Chr1	LOC_Os01g42350.1.MSUv7.0
					chr3H	HORVU3Hr1G054160.1.r1	==	Chr1	LOC_Os01g42900.1.MSUv7.0
					chr3H	HORVU3Hr1G087130.1.r1	==	Chr1	LOC_Os01g61940.1.MSUv7.0
					chr3H	HORVU3Hr1G087130.1.r1	==	Chr3	LOC_Os03g17350.1.MSUv7.0
					chr2H	HORVU2Hr1G090960.2.r1	==	Chr4	LOC_Os04g44610.1.MSUv7.0
					chr7H	HORVU7Hr1G090350.4.r1	==	Chr6	LOC_Os06g40550.1.MSUv7.0
					chr7H	HORVU7Hr1G088600.3.r1	==	Chr6	LOC_Os06g36090.1.MSUv7.0
					chr7H	HORVU7Hr1G056530.12.r1	==	Chr8	LOC_Os08g43120.1.MSUv7.0
					chr6H	HORVU6Hr1G036800.21.r1	==	Chr2	LOC_Os02g11760.1.MSUv7.0

## Sheet: TableS4
Table S4 Analysis of ABCGs promoter
LOC_Os01g03144.1.MSUv7.0	339	359	auxin-responsive element
LOC_Os01g03144.1.MSUv7.0	1034	1054	auxin-responsive element
LOC_Os01g03144.1.MSUv7.0	2290	2310	auxin-responsive element
LOC_Os01g24010.1.MSUv7.0	517	537	auxin-responsive element
LOC_Os01g24010.1.MSUv7.0	5512	5532	auxin-responsive element
LOC_Os01g42350.1.MSUv7.0	4880	4900	auxin-responsive element
LOC_Os01g42370.1.MSUv7.0	3451	3471	auxin-responsive element
LOC_Os01g42380.1.MSUv7.0	3424	3444	auxin-responsive element
LOC_Os01g42410.1.MSUv7.0	4532	4552	auxin-responsive element
LOC_Os01g42900.1.MSUv7.0	648	668	auxin-responsive element
LOC_Os01g42900.1.MSUv7.0	958	978	auxin-responsive element
LOC_Os01g52560.1.MSUv7.0	5011	5031	auxin-responsive element
LOC_Os01g61940.1.MSUv7.0	1354	1374	auxin-responsive element
LOC_Os01g61940.1.MSUv7.0	1610	1630	auxin-responsive element
LOC_Os01g61940.1.MSUv7.0	2155	2175	auxin-responsive element
LOC_Os01g61940.1.MSUv7.0	3103	3123	auxin-responsive element
LOC_Os02g11760.1.MSUv7.0	3368	3388	auxin-responsive element
LOC_Os02g11760.1.MSUv7.0	4184	4204	auxin-responsive element
LOC_Os02g32690.1.MSUv7.0	1377	1397	auxin-responsive element
LOC_Os02g32690.1.MSUv7.0	2140	2160	auxin-responsive element
LOC_Os02g32690.1.MSUv7.0	2540	2560	auxin-responsive element
LOC_Os02g32690.1.MSUv7.0	5645	5665	auxin-responsive element
LOC_Os03g06139.1.MSUv7.0	619	639	auxin-responsive element
LOC_Os03g06139.1.MSUv7.0	2711	2731	auxin-responsive element
LOC_Os03g06139.1.MSUv7.0	3835	3855	auxin-responsive element
LOC_Os03g17350.1.MSUv7.0	2201	2221	auxin-responsive element
LOC_Os04g11820.1.MSUv7.0	2979	2999	auxin-responsive element
LOC_Os04g11820.1.MSUv7.0	3188	3208	auxin-responsive element
LOC_Os04g11820.1.MSUv7.0	4645	4665	auxin-responsive element
LOC_Os04g11820.1.MSUv7.0	5079	5099	auxin-responsive element
LOC_Os05g02870.1.MSUv7.0	81	101	auxin-responsive element
LOC_Os05g02870.1.MSUv7.0	181	201	auxin-responsive element
LOC_Os05g02870.1.MSUv7.0	299	319	auxin-responsive element
LOC_Os05g02870.1.MSUv7.0	3496	3516	auxin-responsive element
LOC_Os05g02870.1.MSUv7.0	3529	3549	auxin-responsive element
LOC_Os05g02890.1.MSUv7.0	3586	3606	auxin-responsive element
LOC_Os05g13520.1.MSUv7.0	641	661	auxin-responsive element
LOC_Os05g13520.1.MSUv7.0	3969	3989	auxin-responsive element
LOC_Os05g31910.1.MSUv7.0	1961	1981	auxin-responsive element
LOC_Os05g31910.1.MSUv7.0	2254	2274	auxin-responsive element
LOC_Os06g36090.1.MSUv7.0	842	862	auxin-responsive element
LOC_Os06g40550.1.MSUv7.0	998	1018	auxin-responsive element
LOC_Os06g40550.1.MSUv7.0	3823	3843	auxin-responsive element
LOC_Os06g40550.1.MSUv7.0	3931	3951	auxin-responsive element
LOC_Os06g51460.1.MSUv7.0	2141	2161	auxin-responsive element
LOC_Os06g51460.1.MSUv7.0	4321	4341	auxin-responsive element
LOC_Os06g51460.1.MSUv7.0	5135	5155	auxin-responsive element
LOC_Os07g33780.1.MSUv7.0	118	138	auxin-responsive element
LOC_Os08g07010.1.MSUv7.0	3511	3531	auxin-responsive element
LOC_Os09g03939.1.MSUv7.0	1328	1348	auxin-responsive element
LOC_Os09g03939.1.MSUv7.0	1593	1613	auxin-responsive element
LOC_Os09g16380.1.MSUv7.0	74	94	auxin-responsive element
LOC_Os09g16380.1.MSUv7.0	3055	3075	auxin-responsive element
LOC_Os09g16458.1.MSUv7.0	2929	2949	auxin-responsive element
LOC_Os09g23640.1.MSUv7.0	910	930	auxin-responsive element
LOC_Os09g23640.1.MSUv7.0	2366	2386	auxin-responsive element
LOC_Os09g23640.1.MSUv7.0	3932	3952	auxin-responsive element
LOC_Os09g29660.1.MSUv7.0	2257	2277	auxin-responsive element
LOC_Os09g29660.1.MSUv7.0	3274	3294	auxin-responsive element
LOC_Os09g29670.1.MSUv7.0	2225	2245	auxin-responsive element
LOC_Os09g29670.1.MSUv7.0	2234	2254	auxin-responsive element
LOC_Os09g29670.1.MSUv7.0	3544	3564	auxin-responsive element
LOC_Os09g29670.1.MSUv7.0	3815	3835	auxin-responsive element
LOC_Os10g08014.1.MSUv7.0	851	871	auxin-responsive element
LOC_Os10g13830.1.MSUv7.0	2228	2248	auxin-responsive element
LOC_Os10g30610.1.MSUv7.0	1481	1501	auxin-responsive element
LOC_Os10g30610.1.MSUv7.0	1905	1925	auxin-responsive element
LOC_Os10g35180.1.MSUv7.0	3827	3847	auxin-responsive element
LOC_Os11g07600.1.MSUv7.0	1114	1134	auxin-responsive element
LOC_Os11g22350.1.MSUv7.0	437	457	auxin-responsive element
LOC_Os11g22350.1.MSUv7.0	481	501	auxin-responsive element
LOC_Os11g22350.1.MSUv7.0	2195	2215	auxin-responsive element
LOC_Os11g22350.1.MSUv7.0	5036	5056	auxin-responsive element
LOC_Os11g22350.1.MSUv7.0	5201	5221	auxin-responsive element
LOC_Os11g37700.1.MSUv7.0	2083	2103	auxin-responsive element
LOC_Os12g22110.1.MSUv7.0	1858	1878	auxin-responsive element
LOC_Os12g22284.1.MSUv7.0	2122	2142	auxin-responsive element
LOC_Os12g32820.1.MSUv7.0	1340	1360	auxin-responsive element
LOC_Os01g24010.1.MSUv7.0	2862	2882	binding site of AT-rich DNA binding protein (ATBP-1)
LOC_Os01g42350.1.MSUv7.0	5445	5465	binding site of AT-rich DNA binding protein (ATBP-1)
LOC_Os02g11760.1.MSUv7.0	988	1008	binding site of AT-rich DNA binding protein (ATBP-1)
LOC_Os02g21340.1.MSUv7.0	1257	1277	binding site of AT-rich DNA binding protein (ATBP-1)
LOC_Os06g30730.1.MSUv7.0	1265	1285	binding site of AT-rich DNA binding protein (ATBP-1)
LOC_Os09g16380.1.MSUv7.0	2826	2846	binding site of AT-rich DNA binding protein (ATBP-1)
LOC_Os09g16380.1.MSUv7.0	3956	3976	binding site of AT-rich DNA binding protein (ATBP-1)
LOC_Os12g32820.1.MSUv7.0	199	219	binding site of AT-rich DNA binding protein (ATBP-1)
LOC_Os01g42350.1.MSUv7.0	2787	2807	cis-acting element involved in cell cycle regulation
LOC_Os02g11760.1.MSUv7.0	1529	1549	cis-acting element involved in cell cycle regulation
LOC_Os02g21340.1.MSUv7.0	1345	1365	cis-acting element involved in cell cycle regulation
LOC_Os06g36090.1.MSUv7.0	195	215	cis-acting element involved in cell cycle regulation
LOC_Os10g30610.1.MSUv7.0	817	837	cis-acting element involved in cell cycle regulation
LOC_Os01g24010.1.MSUv7.0	1775	1795	cis-acting element involved in defense and stress responsiveness
LOC_Os01g42350.1.MSUv7.0	1763	1783	cis-acting element involved in defense and stress responsiveness
LOC_Os01g42410.1.MSUv7.0	1690	1710	cis-acting element involved in defense and stress responsiveness
LOC_Os01g42900.1.MSUv7.0	966	986	cis-acting element involved in defense and stress responsiveness
LOC_Os01g52560.1.MSUv7.0	1569	1589	cis-acting element involved in defense and stress responsiveness
LOC_Os01g52560.1.MSUv7.0	2681	2701	cis-acting element involved in defense and stress responsiveness
LOC_Os01g52560.1.MSUv7.0	4842	4862	cis-acting element involved in defense and stress responsiveness
LOC_Os02g32690.1.MSUv7.0	3525	3545	cis-acting element involved in defense and stress responsiveness
LOC_Os03g06139.1.MSUv7.0	399	419	cis-acting element involved in defense and stress responsiveness
LOC_Os03g64200.1.MSUv7.0	4070	4090	cis-acting element involved in defense and stress responsiveness
LOC_Os05g02890.1.MSUv7.0	1749	1769	cis-acting element involved in defense and stress responsiveness
LOC_Os06g40550.1.MSUv7.0	2149	2169	cis-acting element involved in defense and stress responsiveness
LOC_Os06g51460.1.MSUv7.0	3096	3116	cis-acting element involved in defense and stress responsiveness
LOC_Os06g51460.1.MSUv7.0	3468	3488	cis-acting element involved in defense and stress responsiveness
LOC_Os07g33780.1.MSUv7.0	717	737	cis-acting element involved in defense and stress responsiveness
LOC_Os07g33780.1.MSUv7.0	3107	3127	cis-acting element involved in defense and stress responsiveness
LOC_Os08g29570.1.MSUv7.0	204	224	cis-acting element involved in defense and stress responsiveness
LOC_Os09g03939.1.MSUv7.0	3216	3236	cis-acting element involved in defense and stress responsiveness
LOC_Os09g07670.1.MSUv7.0	2676	2696	cis-acting element involved in defense and stress responsiveness
LOC_Os09g16290.1.MSUv7.0	2494	2514	cis-acting element involved in defense and stress responsiveness
LOC_Os09g16380.1.MSUv7.0	2797	2817	cis-acting element involved in defense and stress responsiveness
LOC_Os09g16449.1.MSUv7.0	1505	1525	cis-acting element involved in defense and stress responsiveness
LOC_Os09g16449.1.MSUv7.0	2985	3005	cis-acting element involved in defense and stress responsiveness
LOC_Os09g23640.1.MSUv7.0	1888	1908	cis-acting element involved in defense and stress responsiveness
LOC_Os09g29660.1.MSUv7.0	1010	1030	cis-acting element involved in defense and stress responsiveness
LOC_Os10g08014.1.MSUv7.0	244	264	cis-acting element involved in defense and stress responsiveness
LOC_Os10g08014.1.MSUv7.0	2604	2624	cis-acting element involved in defense and stress responsiveness
LOC_Os10g30610.1.MSUv7.0	3865	3885	cis-acting element involved in defense and stress responsiveness
LOC_Os10g35180.1.MSUv7.0	1188	1208	cis-acting element involved in defense and stress responsiveness
LOC_Os12g13720.1.MSUv7.0	3926	3946	cis-acting element involved in defense and stress responsiveness
LOC_Os12g13720.1.MSUv7.0	4921	4941	cis-acting element involved in defense and stress responsiveness
LOC_Os01g42370.1.MSUv7.0	1294	1314	cis-acting element involved in light responsiveness
LOC_Os01g42900.1.MSUv7.0	1986	2006	cis-acting element involved in light responsiveness
LOC_Os02g11760.1.MSUv7.0	3152	3172	cis-acting element involved in light responsiveness
LOC_Os02g11760.1.MSUv7.0	3995	4015	cis-acting element involved in light responsiveness
LOC_Os02g11760.1.MSUv7.0	4213	4233	cis-acting element involved in light responsiveness
LOC_Os02g32690.1.MSUv7.0	3664	3684	cis-acting element involved in light responsiveness
LOC_Os03g17370.1.MSUv7.0	519	539	cis-acting element involved in light responsiveness
LOC_Os03g17370.1.MSUv7.0	3338	3358	cis-acting element involved in light responsiveness
LOC_Os04g44610.1.MSUv7.0	374	394	cis-acting element involved in light responsiveness
LOC_Os05g13520.1.MSUv7.0	1475	1495	cis-acting element involved in light responsiveness
LOC_Os06g51460.1.MSUv7.0	2295	2315	cis-acting element involved in light responsiveness
LOC_Os07g18874.1.MSUv7.0	2897	2917	cis-acting element involved in light responsiveness
LOC_Os09g16449.1.MSUv7.0	3026	3046	cis-acting element involved in light responsiveness
LOC_Os09g23640.1.MSUv7.0	3626	3646	cis-acting element involved in light responsiveness
LOC_Os09g23640.1.MSUv7.0	3861	3881	cis-acting element involved in light responsiveness
LOC_Os09g29660.1.MSUv7.0	2819	2839	cis-acting element involved in light responsiveness
LOC_Os09g29670.1.MSUv7.0	2834	2854	cis-acting element involved in light responsiveness
LOC_Os10g08014.1.MSUv7.0	406	426	cis-acting element involved in light responsiveness
LOC_Os10g08014.1.MSUv7.0	1902	1922	cis-acting element involved in light responsiveness
LOC_Os10g13830.1.MSUv7.0	1541	1561	cis-acting element involved in light responsiveness
LOC_Os10g35180.1.MSUv7.0	1471	1491	cis-acting element involved in light responsiveness
LOC_Os10g35180.1.MSUv7.0	4035	4055	cis-acting element involved in light responsiveness
LOC_Os11g37700.1.MSUv7.0	2408	2428	cis-acting element involved in light responsiveness
LOC_Os12g22284.1.MSUv7.0	17	37	cis-acting element involved in light responsiveness
LOC_Os01g03144.1.MSUv7.0	3347	3367	cis-acting element involved in low-temperature responsiveness
LOC_Os01g24010.1.MSUv7.0	976	996	cis-acting element involved in low-temperature responsiveness
LOC_Os01g24010.1.MSUv7.0	3453	3473	cis-acting element involved in low-temperature responsiveness
LOC_Os01g42370.1.MSUv7.0	1240	1260	cis-acting element involved in low-temperature responsiveness
LOC_Os01g42370.1.MSUv7.0	6065	6085	cis-acting element involved in low-temperature responsiveness
LOC_Os01g42380.1.MSUv7.0	766	786	cis-acting element involved in low-temperature responsiveness
LOC_Os01g42410.1.MSUv7.0	139	159	cis-acting element involved in low-temperature responsiveness
LOC_Os01g42410.1.MSUv7.0	1599	1619	cis-acting element involved in low-temperature responsiveness
LOC_Os01g42410.1.MSUv7.0	6059	6079	cis-acting element involved in low-temperature responsiveness
LOC_Os01g52560.1.MSUv7.0	5195	5215	cis-acting element involved in low-temperature responsiveness
LOC_Os02g11760.1.MSUv7.0	1608	1628	cis-acting element involved in low-temperature responsiveness
LOC_Os02g11760.1.MSUv7.0	3375	3395	cis-acting element involved in low-temperature responsiveness
LOC_Os02g11760.1.MSUv7.0	5602	5622	cis-acting element involved in low-temperature responsiveness
LOC_Os02g21340.1.MSUv7.0	4981	5001	cis-acting element involved in low-temperature responsiveness
LOC_Os02g32690.1.MSUv7.0	814	834	cis-acting element involved in low-temperature responsiveness
LOC_Os03g17370.1.MSUv7.0	507	527	cis-acting element involved in low-temperature responsiveness
LOC_Os04g11820.1.MSUv7.0	2009	2029	cis-acting element involved in low-temperature responsiveness
LOC_Os05g31910.1.MSUv7.0	460	480	cis-acting element involved in low-temperature responsiveness
LOC_Os06g40550.1.MSUv7.0	135	155	cis-acting element involved in low-temperature responsiveness
LOC_Os07g18874.1.MSUv7.0	1084	1104	cis-acting element involved in low-temperature responsiveness
LOC_Os07g18874.1.MSUv7.0	1256	1276	cis-acting element involved in low-temperature responsiveness
LOC_Os07g33780.1.MSUv7.0	3685	3705	cis-acting element involved in low-temperature responsiveness
LOC_Os09g03939.1.MSUv7.0	1518	1538	cis-acting element involved in low-temperature responsiveness
LOC_Os09g07670.1.MSUv7.0	1214	1234	cis-acting element involved in low-temperature responsiveness
LOC_Os09g16290.1.MSUv7.0	4602	4622	cis-acting element involved in low-temperature responsiveness
LOC_Os09g16290.1.MSUv7.0	6007	6027	cis-acting element involved in low-temperature responsiveness
LOC_Os09g29670.1.MSUv7.0	4162	4182	cis-acting element involved in low-temperature responsiveness
LOC_Os10g30610.1.MSUv7.0	366	386	cis-acting element involved in low-temperature responsiveness
LOC_Os10g35180.1.MSUv7.0	1480	1500	cis-acting element involved in low-temperature responsiveness
LOC_Os11g22350.1.MSUv7.0	3179	3199	cis-acting element involved in low-temperature responsiveness
LOC_Os11g22350.1.MSUv7.0	3344	3364	cis-acting element involved in low-temperature responsiveness
LOC_Os11g37700.1.MSUv7.0	185	205	cis-acting element involved in low-temperature responsiveness
LOC_Os11g37700.1.MSUv7.0	1315	1335	cis-acting element involved in low-temperature responsiveness
LOC_Os11g37700.1.MSUv7.0	1335	1355	cis-acting element involved in low-temperature responsiveness
LOC_Os11g37700.1.MSUv7.0	1453	1473	cis-acting element involved in low-temperature responsiveness
LOC_Os11g37700.1.MSUv7.0	1589	1609	cis-acting element involved in low-temperature responsiveness
LOC_Os11g37700.1.MSUv7.0	1619	1639	cis-acting element involved in low-temperature responsiveness
LOC_Os11g37700.1.MSUv7.0	6189	6209	cis-acting element involved in low-temperature responsiveness
LOC_Os12g13720.1.MSUv7.0	289	309	cis-acting element involved in low-temperature responsiveness
LOC_Os12g13720.1.MSUv7.0	1116	1136	cis-acting element involved in low-temperature responsiveness
LOC_Os12g22110.1.MSUv7.0	1650	1670	cis-acting element involved in low-temperature responsiveness
LOC_Os12g22284.1.MSUv7.0	349	369	cis-acting element involved in low-temperature responsiveness
LOC_Os12g32820.1.MSUv7.0	2711	2731	cis-acting element involved in low-temperature responsiveness
LOC_Os01g03144.1.MSUv7.0	1560	1580	cis-acting element involved in salicylic acid responsiveness
LOC_Os01g03144.1.MSUv7.0	3905	3925	cis-acting element involved in salicylic acid responsiveness
LOC_Os01g08260.1.MSUv7.0	309	329	cis-acting element involved in salicylic acid responsiveness
LOC_Os01g24010.1.MSUv7.0	1895	1915	cis-acting element involved in salicylic acid responsiveness
LOC_Os01g24010.1.MSUv7.0	5319	5339	cis-acting element involved in salicylic acid responsiveness
LOC_Os01g24010.1.MSUv7.0	6055	6075	cis-acting element involved in salicylic acid responsiveness
LOC_Os01g42350.1.MSUv7.0	225	245	cis-acting element involved in salicylic acid responsiveness
LOC_Os01g42350.1.MSUv7.0	4424	4444	cis-acting element involved in salicylic acid responsiveness
LOC_Os01g42370.1.MSUv7.0	382	402	cis-acting element involved in salicylic acid responsiveness
LOC_Os01g42370.1.MSUv7.0	394	414	cis-acting element involved in salicylic acid responsiveness
LOC_Os01g42370.1.MSUv7.0	4412	4432	cis-acting element involved in salicylic acid responsiveness
LOC_Os01g42380.1.MSUv7.0	438	458	cis-acting element involved in salicylic acid responsiveness
LOC_Os01g42380.1.MSUv7.0	625	645	cis-acting element involved in salicylic acid responsiveness
LOC_Os01g42380.1.MSUv7.0	723	743	cis-acting element involved in salicylic acid responsiveness
LOC_Os01g42380.1.MSUv7.0	4311	4331	cis-acting element involved in salicylic acid responsiveness
LOC_Os01g42380.1.MSUv7.0	4385	4405	cis-acting element involved in salicylic acid responsiveness
LOC_Os01g42410.1.MSUv7.0	5295	5315	cis-acting element involved in salicylic acid responsiveness
LOC_Os01g42410.1.MSUv7.0	6031	6051	cis-acting element involved in salicylic acid responsiveness
LOC_Os01g52560.1.MSUv7.0	1624	1644	cis-acting element involved in salicylic acid responsiveness
LOC_Os01g61940.1.MSUv7.0	595	615	cis-acting element involved in salicylic acid responsiveness
LOC_Os02g11760.1.MSUv7.0	1570	1590	cis-acting element involved in salicylic acid responsiveness
LOC_Os02g11760.1.MSUv7.0	4352	4372	cis-acting element involved in salicylic acid responsiveness
LOC_Os02g32690.1.MSUv7.0	1400	1420	cis-acting element involved in salicylic acid responsiveness
LOC_Os02g32690.1.MSUv7.0	2994	3014	cis-acting element involved in salicylic acid responsiveness
LOC_Os02g32690.1.MSUv7.0	6180	6200	cis-acting element involved in salicylic acid responsiveness
LOC_Os03g06139.1.MSUv7.0	3550	3570	cis-acting element involved in salicylic acid responsiveness
LOC_Os06g36090.1.MSUv7.0	3372	3392	cis-acting element involved in salicylic acid responsiveness
LOC_Os06g36090.1.MSUv7.0	4770	4790	cis-acting element involved in salicylic acid responsiveness
LOC_Os06g40550.1.MSUv7.0	1752	1772	cis-acting element involved in salicylic acid responsiveness
LOC_Os07g18874.1.MSUv7.0	1373	1393	cis-acting element involved in salicylic acid responsiveness
LOC_Os07g18874.1.MSUv7.0	3530	3550	cis-acting element involved in salicylic acid responsiveness
LOC_Os08g07010.1.MSUv7.0	424	444	cis-acting element involved in salicylic acid responsiveness
LOC_Os09g03939.1.MSUv7.0	2934	2954	cis-acting element involved in salicylic acid responsiveness
LOC_Os09g07670.1.MSUv7.0	983	1003	cis-acting element involved in salicylic acid responsiveness
LOC_Os09g16290.1.MSUv7.0	2665	2685	cis-acting element involved in salicylic acid responsiveness
LOC_Os09g16290.1.MSUv7.0	6000	6020	cis-acting element involved in salicylic acid responsiveness
LOC_Os09g16380.1.MSUv7.0	739	759	cis-acting element involved in salicylic acid responsiveness
LOC_Os09g16449.1.MSUv7.0	2790	2810	cis-acting element involved in salicylic acid responsiveness
LOC_Os09g23640.1.MSUv7.0	1096	1116	cis-acting element involved in salicylic acid responsiveness
LOC_Os09g29660.1.MSUv7.0	117	137	cis-acting element involved in salicylic acid responsiveness
LOC_Os10g08014.1.MSUv7.0	2331	2351	cis-acting element involved in salicylic acid responsiveness
LOC_Os10g08014.1.MSUv7.0	2480	2500	cis-acting element involved in salicylic acid responsiveness
LOC_Os10g13830.1.MSUv7.0	651	671	cis-acting element involved in salicylic acid responsiveness
LOC_Os10g13830.1.MSUv7.0	1980	2000	cis-acting element involved in salicylic acid responsiveness
LOC_Os10g30610.1.MSUv7.0	1786	1806	cis-acting element involved in salicylic acid responsiveness
LOC_Os10g35180.1.MSUv7.0	2641	2661	cis-acting element involved in salicylic acid responsiveness
LOC_Os11g07600.1.MSUv7.0	1618	1638	cis-acting element involved in salicylic acid responsiveness
LOC_Os11g07600.1.MSUv7.0	2395	2415	cis-acting element involved in salicylic acid responsiveness
LOC_Os11g22350.1.MSUv7.0	4986	5006	cis-acting element involved in salicylic acid responsiveness
LOC_Os11g37700.1.MSUv7.0	310	330	cis-acting element involved in salicylic acid responsiveness
LOC_Os11g37700.1.MSUv7.0	1187	1207	cis-acting element involved in salicylic acid responsiveness
LOC_Os11g37700.1.MSUv7.0	3256	3276	cis-acting element involved in salicylic acid responsiveness
LOC_Os11g37700.1.MSUv7.0	3789	3809	cis-acting element involved in salicylic acid responsiveness
LOC_Os12g13720.1.MSUv7.0	1684	1704	cis-acting element involved in salicylic acid responsiveness
LOC_Os12g13720.1.MSUv7.0	2175	2195	cis-acting element involved in salicylic acid responsiveness
LOC_Os12g13720.1.MSUv7.0	2584	2604	cis-acting element involved in salicylic acid responsiveness
LOC_Os12g22110.1.MSUv7.0	360	380	cis-acting element involved in salicylic acid responsiveness
LOC_Os12g22110.1.MSUv7.0	983	1003	cis-acting element involved in salicylic acid responsiveness
LOC_Os12g22110.1.MSUv7.0	1791	1811	cis-acting element involved in salicylic acid responsiveness
LOC_Os12g32820.1.MSUv7.0	1163	1183	cis-acting element involved in salicylic acid responsiveness
LOC_Os01g03144.1.MSUv7.0	93	113	cis-acting element involved in the abscisic acid responsiveness
LOC_Os01g03144.1.MSUv7.0	183	203	cis-acting element involved in the abscisic acid responsiveness
LOC_Os01g03144.1.MSUv7.0	184	204	cis-acting element involved in the abscisic acid responsiveness
LOC_Os01g03144.1.MSUv7.0	401	421	cis-acting element involved in the abscisic acid responsiveness
LOC_Os01g03144.1.MSUv7.0	463	483	cis-acting element involved in the abscisic acid responsiveness
LOC_Os01g03144.1.MSUv7.0	810	830	cis-acting element involved in the abscisic acid responsiveness
LOC_Os01g03144.1.MSUv7.0	1920	1940	cis-acting element involved in the abscisic acid responsiveness
LOC_Os01g03144.1.MSUv7.0	2202	2222	cis-acting element involved in the abscisic acid responsiveness
LOC_Os01g03144.1.MSUv7.0	2406	2426	cis-acting element involved in the abscisic acid responsiveness
LOC_Os01g03144.1.MSUv7.0	2488	2508	cis-acting element involved in the abscisic acid responsiveness
LOC_Os01g03144.1.MSUv7.0	2587	2607	cis-acting element involved in the abscisic acid responsiveness
LOC_Os01g03144.1.MSUv7.0	3109	3129	cis-acting element involved in the abscisic acid responsiveness
LOC_Os01g08260.1.MSUv7.0	115	135	cis-acting element involved in the abscisic acid responsiveness
LOC_Os01g08260.1.MSUv7.0	3593	3613	cis-acting element involved in the abscisic acid responsiveness
LOC_Os01g24010.1.MSUv7.0	668	688	cis-acting element involved in the abscisic acid responsiveness
LOC_Os01g24010.1.MSUv7.0	670	690	cis-acting element involved in the abscisic acid responsiveness
LOC_Os01g24010.1.MSUv7.0	671	691	cis-acting element involved in the abscisic acid responsiveness
LOC_Os01g24010.1.MSUv7.0	1769	1789	cis-acting element involved in the abscisic acid responsiveness
LOC_Os01g24010.1.MSUv7.0	2411	2431	cis-acting element involved in the abscisic acid responsiveness
LOC_Os01g24010.1.MSUv7.0	3425	3445	cis-acting element involved in the abscisic acid responsiveness
LOC_Os01g24010.1.MSUv7.0	3426	3446	cis-acting element involved in the abscisic acid responsiveness
LOC_Os01g24010.1.MSUv7.0	3637	3657	cis-acting element involved in the abscisic acid responsiveness
LOC_Os01g24010.1.MSUv7.0	5125	5145	cis-acting element involved in the abscisic acid responsiveness
LOC_Os01g24010.1.MSUv7.0	5826	5846	cis-acting element involved in the abscisic acid responsiveness
LOC_Os01g24010.1.MSUv7.0	5968	5988	cis-acting element involved in the abscisic acid responsiveness
LOC_Os01g42350.1.MSUv7.0	746	766	cis-acting element involved in the abscisic acid responsiveness
LOC_Os01g42350.1.MSUv7.0	803	823	cis-acting element involved in the abscisic acid responsiveness
LOC_Os01g42350.1.MSUv7.0	1131	1151	cis-acting element involved in the abscisic acid responsiveness
LOC_Os01g42350.1.MSUv7.0	1374	1394	cis-acting element involved in the abscisic acid responsiveness
LOC_Os01g42350.1.MSUv7.0	1824	1844	cis-acting element involved in the abscisic acid responsiveness
LOC_Os01g42350.1.MSUv7.0	1826	1846	cis-acting element involved in the abscisic acid responsiveness
LOC_Os01g42350.1.MSUv7.0	2188	2208	cis-acting element involved in the abscisic acid responsiveness
LOC_Os01g42350.1.MSUv7.0	2283	2303	cis-acting element involved in the abscisic acid responsiveness
LOC_Os01g42350.1.MSUv7.0	4854	4874	cis-acting element involved in the abscisic acid responsiveness
LOC_Os01g42350.1.MSUv7.0	4855	4875	cis-acting element involved in the abscisic acid responsiveness
LOC_Os01g42350.1.MSUv7.0	5395	5415	cis-acting element involved in the abscisic acid responsiveness
LOC_Os01g42350.1.MSUv7.0	5396	5416	cis-acting element involved in the abscisic acid responsiveness
LOC_Os01g42350.1.MSUv7.0	6117	6137	cis-acting element involved in the abscisic acid responsiveness
LOC_Os01g42370.1.MSUv7.0	627	647	cis-acting element involved in the abscisic acid responsiveness
LOC_Os01g42370.1.MSUv7.0	1294	1314	cis-acting element involved in the abscisic acid responsiveness
LOC_Os01g42370.1.MSUv7.0	1296	1316	cis-acting element involved in the abscisic acid responsiveness
LOC_Os01g42370.1.MSUv7.0	1297	1317	cis-acting element involved in the abscisic acid responsiveness
LOC_Os01g42370.1.MSUv7.0	2185	2205	cis-acting element involved in the abscisic acid responsiveness
LOC_Os01g42370.1.MSUv7.0	2268	2288	cis-acting element involved in the abscisic acid responsiveness
LOC_Os01g42370.1.MSUv7.0	3417	3437	cis-acting element involved in the abscisic acid responsiveness
LOC_Os01g42370.1.MSUv7.0	4842	4862	cis-acting element involved in the abscisic acid responsiveness
LOC_Os01g42370.1.MSUv7.0	4843	4863	cis-acting element involved in the abscisic acid responsiveness
LOC_Os01g42370.1.MSUv7.0	5383	5403	cis-acting element involved in the abscisic acid responsiveness
LOC_Os01g42370.1.MSUv7.0	5384	5404	cis-acting element involved in the abscisic acid responsiveness
LOC_Os01g42370.1.MSUv7.0	5808	5828	cis-acting element involved in the abscisic acid responsiveness
LOC_Os01g42370.1.MSUv7.0	5935	5955	cis-acting element involved in the abscisic acid responsiveness
LOC_Os01g42370.1.MSUv7.0	5993	6013	cis-acting element involved in the abscisic acid responsiveness
LOC_Os01g42370.1.MSUv7.0	6045	6065	cis-acting element involved in the abscisic acid responsiveness
LOC_Os01g42370.1.MSUv7.0	6125	6145	cis-acting element involved in the abscisic acid responsiveness
LOC_Os01g42380.1.MSUv7.0	199	219	cis-acting element involved in the abscisic acid responsiveness
LOC_Os01g42380.1.MSUv7.0	566	586	cis-acting element involved in the abscisic acid responsiveness
LOC_Os01g42380.1.MSUv7.0	686	706	cis-acting element involved in the abscisic acid responsiveness
LOC_Os01g42380.1.MSUv7.0	2085	2105	cis-acting element involved in the abscisic acid responsiveness
LOC_Os01g42380.1.MSUv7.0	2241	2261	cis-acting element involved in the abscisic acid responsiveness
LOC_Os01g42380.1.MSUv7.0	2913	2933	cis-acting element involved in the abscisic acid responsiveness
LOC_Os01g42380.1.MSUv7.0	3667	3687	cis-acting element involved in the abscisic acid responsiveness
LOC_Os01g42380.1.MSUv7.0	3859	3879	cis-acting element involved in the abscisic acid responsiveness
LOC_Os01g42380.1.MSUv7.0	3921	3941	cis-acting element involved in the abscisic acid responsiveness
LOC_Os01g42380.1.MSUv7.0	4821	4841	cis-acting element involved in the abscisic acid responsiveness
LOC_Os01g42380.1.MSUv7.0	4822	4842	cis-acting element involved in the abscisic acid responsiveness
LOC_Os01g42410.1.MSUv7.0	434	454	cis-acting element involved in the abscisic acid responsiveness
LOC_Os01g42410.1.MSUv7.0	1804	1824	cis-acting element involved in the abscisic acid responsiveness
LOC_Os01g42410.1.MSUv7.0	2037	2057	cis-acting element involved in the abscisic acid responsiveness
LOC_Os01g42410.1.MSUv7.0	2202	2222	cis-acting element involved in the abscisic acid responsiveness
LOC_Os01g42410.1.MSUv7.0	2378	2398	cis-acting element involved in the abscisic acid responsiveness
LOC_Os01g42410.1.MSUv7.0	2563	2583	cis-acting element involved in the abscisic acid responsiveness
LOC_Os01g42410.1.MSUv7.0	3061	3081	cis-acting element involved in the abscisic acid responsiveness
LOC_Os01g42410.1.MSUv7.0	4053	4073	cis-acting element involved in the abscisic acid responsiveness
LOC_Os01g42410.1.MSUv7.0	4776	4796	cis-acting element involved in the abscisic acid responsiveness
LOC_Os01g42410.1.MSUv7.0	5101	5121	cis-acting element involved in the abscisic acid responsiveness
LOC_Os01g42410.1.MSUv7.0	5802	5822	cis-acting element involved in the abscisic acid responsiveness
LOC_Os01g42410.1.MSUv7.0	6248	6268	cis-acting element involved in the abscisic acid responsiveness
LOC_Os01g42900.1.MSUv7.0	723	743	cis-acting element involved in the abscisic acid responsiveness
LOC_Os01g42900.1.MSUv7.0	2121	2141	cis-acting element involved in the abscisic acid responsiveness
LOC_Os01g42900.1.MSUv7.0	2124	2144	cis-acting element involved in the abscisic acid responsiveness
LOC_Os01g42900.1.MSUv7.0	2204	2224	cis-acting element involved in the abscisic acid responsiveness
LOC_Os01g42900.1.MSUv7.0	2378	2398	cis-acting element involved in the abscisic acid responsiveness
LOC_Os01g42900.1.MSUv7.0	2529	2549	cis-acting element involved in the abscisic acid responsiveness
LOC_Os01g42900.1.MSUv7.0	2531	2551	cis-acting element involved in the abscisic acid responsiveness
LOC_Os01g42900.1.MSUv7.0	2532	2552	cis-acting element involved in the abscisic acid responsiveness
LOC_Os01g42900.1.MSUv7.0	2739	2759	cis-acting element involved in the abscisic acid responsiveness
LOC_Os01g42900.1.MSUv7.0	2864	2884	cis-acting element involved in the abscisic acid responsiveness
LOC_Os01g42900.1.MSUv7.0	2937	2957	cis-acting element involved in the abscisic acid responsiveness
LOC_Os01g42900.1.MSUv7.0	3695	3715	cis-acting element involved in the abscisic acid responsiveness
LOC_Os01g52560.1.MSUv7.0	-5	15	cis-acting element involved in the abscisic acid responsiveness
LOC_Os01g52560.1.MSUv7.0	205	225	cis-acting element involved in the abscisic acid responsiveness
LOC_Os01g52560.1.MSUv7.0	211	231	cis-acting element involved in the abscisic acid responsiveness
LOC_Os01g52560.1.MSUv7.0	228	248	cis-acting element involved in the abscisic acid responsiveness
LOC_Os01g52560.1.MSUv7.0	259	279	cis-acting element involved in the abscisic acid responsiveness
LOC_Os01g52560.1.MSUv7.0	262	282	cis-acting element involved in the abscisic acid responsiveness
LOC_Os01g52560.1.MSUv7.0	274	294	cis-acting element involved in the abscisic acid responsiveness
LOC_Os01g52560.1.MSUv7.0	1118	1138	cis-acting element involved in the abscisic acid responsiveness
LOC_Os01g52560.1.MSUv7.0	1171	1191	cis-acting element involved in the abscisic acid responsiveness
LOC_Os01g52560.1.MSUv7.0	1988	2008	cis-acting element involved in the abscisic acid responsiveness
LOC_Os01g52560.1.MSUv7.0	3354	3374	cis-acting element involved in the abscisic acid responsiveness
LOC_Os01g61940.1.MSUv7.0	1275	1295	cis-acting element involved in the abscisic acid responsiveness
LOC_Os01g61940.1.MSUv7.0	1491	1511	cis-acting element involved in the abscisic acid responsiveness
LOC_Os01g61940.1.MSUv7.0	1871	1891	cis-acting element involved in the abscisic acid responsiveness
LOC_Os01g61940.1.MSUv7.0	2833	2853	cis-acting element involved in the abscisic acid responsiveness
LOC_Os01g61940.1.MSUv7.0	3146	3166	cis-acting element involved in the abscisic acid responsiveness
LOC_Os01g61940.1.MSUv7.0	3267	3287	cis-acting element involved in the abscisic acid responsiveness
LOC_Os01g61940.1.MSUv7.0	3600	3620	cis-acting element involved in the abscisic acid responsiveness
LOC_Os01g61940.1.MSUv7.0	3702	3722	cis-acting element involved in the abscisic acid responsiveness
LOC_Os01g61940.1.MSUv7.0	3763	3783	cis-acting element involved in the abscisic acid responsiveness
LOC_Os01g61940.1.MSUv7.0	3788	3808	cis-acting element involved in the abscisic acid responsiveness
LOC_Os01g61940.1.MSUv7.0	4107	4127	cis-acting element involved in the abscisic acid responsiveness
LOC_Os02g11760.1.MSUv7.0	1339	1359	cis-acting element involved in the abscisic acid responsiveness
LOC_Os02g11760.1.MSUv7.0	1495	1515	cis-acting element involved in the abscisic acid responsiveness
LOC_Os02g11760.1.MSUv7.0	1497	1517	cis-acting element involved in the abscisic acid responsiveness
LOC_Os02g11760.1.MSUv7.0	1498	1518	cis-acting element involved in the abscisic acid responsiveness
LOC_Os02g11760.1.MSUv7.0	2980	3000	cis-acting element involved in the abscisic acid responsiveness
LOC_Os02g11760.1.MSUv7.0	2983	3003	cis-acting element involved in the abscisic acid responsiveness
LOC_Os02g11760.1.MSUv7.0	3997	4017	cis-acting element involved in the abscisic acid responsiveness
LOC_Os02g11760.1.MSUv7.0	4216	4236	cis-acting element involved in the abscisic acid responsiveness
LOC_Os02g21340.1.MSUv7.0	1993	2013	cis-acting element involved in the abscisic acid responsiveness
LOC_Os02g21340.1.MSUv7.0	3118	3138	cis-acting element involved in the abscisic acid responsiveness
LOC_Os02g21340.1.MSUv7.0	3136	3156	cis-acting element involved in the abscisic acid responsiveness
LOC_Os02g32690.1.MSUv7.0	1455	1475	cis-acting element involved in the abscisic acid responsiveness
LOC_Os02g32690.1.MSUv7.0	1636	1656	cis-acting element involved in the abscisic acid responsiveness
LOC_Os02g32690.1.MSUv7.0	1722	1742	cis-acting element involved in the abscisic acid responsiveness
LOC_Os02g32690.1.MSUv7.0	2236	2256	cis-acting element involved in the abscisic acid responsiveness
LOC_Os02g32690.1.MSUv7.0	2265	2285	cis-acting element involved in the abscisic acid responsiveness
LOC_Os02g32690.1.MSUv7.0	2418	2438	cis-acting element involved in the abscisic acid responsiveness
LOC_Os02g32690.1.MSUv7.0	5567	5587	cis-acting element involved in the abscisic acid responsiveness
LOC_Os03g06139.1.MSUv7.0	376	396	cis-acting element involved in the abscisic acid responsiveness
LOC_Os03g06139.1.MSUv7.0	1477	1497	cis-acting element involved in the abscisic acid responsiveness
LOC_Os03g06139.1.MSUv7.0	1479	1499	cis-acting element involved in the abscisic acid responsiveness
LOC_Os03g06139.1.MSUv7.0	1794	1814	cis-acting element involved in the abscisic acid responsiveness
LOC_Os03g06139.1.MSUv7.0	1951	1971	cis-acting element involved in the abscisic acid responsiveness
LOC_Os03g06139.1.MSUv7.0	2142	2162	cis-acting element involved in the abscisic acid responsiveness
LOC_Os03g06139.1.MSUv7.0	4135	4155	cis-acting element involved in the abscisic acid responsiveness
LOC_Os03g17350.1.MSUv7.0	475	495	cis-acting element involved in the abscisic acid responsiveness
LOC_Os03g17350.1.MSUv7.0	519	539	cis-acting element involved in the abscisic acid responsiveness
LOC_Os03g17350.1.MSUv7.0	524	544	cis-acting element involved in the abscisic acid responsiveness
LOC_Os03g17350.1.MSUv7.0	870	890	cis-acting element involved in the abscisic acid responsiveness
LOC_Os03g17350.1.MSUv7.0	872	892	cis-acting element involved in the abscisic acid responsiveness
LOC_Os03g17350.1.MSUv7.0	873	893	cis-acting element involved in the abscisic acid responsiveness
LOC_Os03g17350.1.MSUv7.0	880	900	cis-acting element involved in the abscisic acid responsiveness
LOC_Os03g17350.1.MSUv7.0	986	1006	cis-acting element involved in the abscisic acid responsiveness
LOC_Os03g17350.1.MSUv7.0	1470	1490	cis-acting element involved in the abscisic acid responsiveness
LOC_Os03g17350.1.MSUv7.0	1473	1493	cis-acting element involved in the abscisic acid responsiveness
LOC_Os03g17350.1.MSUv7.0	2164	2184	cis-acting element involved in the abscisic acid responsiveness
LOC_Os03g17350.1.MSUv7.0	3224	3244	cis-acting element involved in the abscisic acid responsiveness
LOC_Os03g17350.1.MSUv7.0	3348	3368	cis-acting element involved in the abscisic acid responsiveness
LOC_Os03g17350.1.MSUv7.0	3501	3521	cis-acting element involved in the abscisic acid responsiveness
LOC_Os03g17350.1.MSUv7.0	3522	3542	cis-acting element involved in the abscisic acid responsiveness
LOC_Os03g17350.1.MSUv7.0	3714	3734	cis-acting element involved in the abscisic acid responsiveness
LOC_Os03g17350.1.MSUv7.0	3877	3897	cis-acting element involved in the abscisic acid responsiveness
LOC_Os03g17350.1.MSUv7.0	3902	3922	cis-acting element involved in the abscisic acid responsiveness
LOC_Os03g17350.1.MSUv7.0	3903	3923	cis-acting element involved in the abscisic acid responsiveness
LOC_Os03g17350.1.MSUv7.0	4199	4219	cis-acting element involved in the abscisic acid responsiveness
LOC_Os03g17370.1.MSUv7.0	794	814	cis-acting element involved in the abscisic acid responsiveness
LOC_Os03g17370.1.MSUv7.0	1161	1181	cis-acting element involved in the abscisic acid responsiveness
LOC_Os03g17370.1.MSUv7.0	1592	1612	cis-acting element involved in the abscisic acid responsiveness
LOC_Os03g17370.1.MSUv7.0	1809	1829	cis-acting element involved in the abscisic acid responsiveness
LOC_Os03g17370.1.MSUv7.0	2050	2070	cis-acting element involved in the abscisic acid responsiveness
LOC_Os03g17370.1.MSUv7.0	2153	2173	cis-acting element involved in the abscisic acid responsiveness
LOC_Os03g17370.1.MSUv7.0	2318	2338	cis-acting element involved in the abscisic acid responsiveness
LOC_Os03g17370.1.MSUv7.0	3065	3085	cis-acting element involved in the abscisic acid responsiveness
LOC_Os03g17370.1.MSUv7.0	3089	3109	cis-acting element involved in the abscisic acid responsiveness
LOC_Os03g17370.1.MSUv7.0	3808	3828	cis-acting element involved in the abscisic acid responsiveness
LOC_Os03g17370.1.MSUv7.0	3833	3853	cis-acting element involved in the abscisic acid responsiveness
LOC_Os03g17370.1.MSUv7.0	3834	3854	cis-acting element involved in the abscisic acid responsiveness
LOC_Os03g64200.1.MSUv7.0	1707	1727	cis-acting element involved in the abscisic acid responsiveness
LOC_Os03g64200.1.MSUv7.0	1708	1728	cis-acting element involved in the abscisic acid responsiveness
LOC_Os03g64200.1.MSUv7.0	2762	2782	cis-acting element involved in the abscisic acid responsiveness
LOC_Os03g64200.1.MSUv7.0	4050	4070	cis-acting element involved in the abscisic acid responsiveness
LOC_Os04g11820.1.MSUv7.0	1550	1570	cis-acting element involved in the abscisic acid responsiveness
LOC_Os04g11820.1.MSUv7.0	1576	1596	cis-acting element involved in the abscisic acid responsiveness
LOC_Os04g11820.1.MSUv7.0	1795	1815	cis-acting element involved in the abscisic acid responsiveness
LOC_Os04g11820.1.MSUv7.0	2937	2957	cis-acting element involved in the abscisic acid responsiveness
LOC_Os04g11820.1.MSUv7.0	3024	3044	cis-acting element involved in the abscisic acid responsiveness
LOC_Os04g44610.1.MSUv7.0	778	798	cis-acting element involved in the abscisic acid responsiveness
LOC_Os04g44610.1.MSUv7.0	936	956	cis-acting element involved in the abscisic acid responsiveness
LOC_Os04g44610.1.MSUv7.0	974	994	cis-acting element involved in the abscisic acid responsiveness
LOC_Os04g44610.1.MSUv7.0	1630	1650	cis-acting element involved in the abscisic acid responsiveness
LOC_Os04g44610.1.MSUv7.0	1632	1652	cis-acting element involved in the abscisic acid responsiveness
LOC_Os04g44610.1.MSUv7.0	2172	2192	cis-acting element involved in the abscisic acid responsiveness
LOC_Os04g44610.1.MSUv7.0	2175	2195	cis-acting element involved in the abscisic acid responsiveness
LOC_Os04g44610.1.MSUv7.0	2192	2212	cis-acting element involved in the abscisic acid responsiveness
LOC_Os04g44610.1.MSUv7.0	2430	2450	cis-acting element involved in the abscisic acid responsiveness
LOC_Os04g44610.1.MSUv7.0	3906	3926	cis-acting element involved in the abscisic acid responsiveness
LOC_Os05g02870.1.MSUv7.0	1051	1071	cis-acting element involved in the abscisic acid responsiveness
LOC_Os05g02870.1.MSUv7.0	1763	1783	cis-acting element involved in the abscisic acid responsiveness
LOC_Os05g02870.1.MSUv7.0	1807	1827	cis-acting element involved in the abscisic acid responsiveness
LOC_Os05g02870.1.MSUv7.0	2071	2091	cis-acting element involved in the abscisic acid responsiveness
LOC_Os05g02870.1.MSUv7.0	2361	2381	cis-acting element involved in the abscisic acid responsiveness
LOC_Os05g02870.1.MSUv7.0	3108	3128	cis-acting element involved in the abscisic acid responsiveness
LOC_Os05g02870.1.MSUv7.0	3393	3413	cis-acting element involved in the abscisic acid responsiveness
LOC_Os05g02870.1.MSUv7.0	3581	3601	cis-acting element involved in the abscisic acid responsiveness
LOC_Os05g02870.1.MSUv7.0	3744	3764	cis-acting element involved in the abscisic acid responsiveness
LOC_Os05g02870.1.MSUv7.0	3875	3895	cis-acting element involved in the abscisic acid responsiveness
LOC_Os05g02870.1.MSUv7.0	3878	3898	cis-acting element involved in the abscisic acid responsiveness
LOC_Os05g02870.1.MSUv7.0	3900	3920	cis-acting element involved in the abscisic acid responsiveness
LOC_Os05g02890.1.MSUv7.0	539	559	cis-acting element involved in the abscisic acid responsiveness
LOC_Os05g02890.1.MSUv7.0	1392	1412	cis-acting element involved in the abscisic acid responsiveness
LOC_Os05g02890.1.MSUv7.0	1393	1413	cis-acting element involved in the abscisic acid responsiveness
LOC_Os05g02890.1.MSUv7.0	1398	1418	cis-acting element involved in the abscisic acid responsiveness
LOC_Os05g02890.1.MSUv7.0	2616	2636	cis-acting element involved in the abscisic acid responsiveness
LOC_Os05g02890.1.MSUv7.0	2906	2926	cis-acting element involved in the abscisic acid responsiveness
LOC_Os05g02890.1.MSUv7.0	3450	3470	cis-acting element involved in the abscisic acid responsiveness
LOC_Os05g02890.1.MSUv7.0	3638	3658	cis-acting element involved in the abscisic acid responsiveness
LOC_Os05g02890.1.MSUv7.0	3957	3977	cis-acting element involved in the abscisic acid responsiveness
LOC_Os05g13520.1.MSUv7.0	1378	1398	cis-acting element involved in the abscisic acid responsiveness
LOC_Os05g13520.1.MSUv7.0	1381	1401	cis-acting element involved in the abscisic acid responsiveness
LOC_Os05g13520.1.MSUv7.0	1759	1779	cis-acting element involved in the abscisic acid responsiveness
LOC_Os05g13520.1.MSUv7.0	2105	2125	cis-acting element involved in the abscisic acid responsiveness
LOC_Os05g13520.1.MSUv7.0	2277	2297	cis-acting element involved in the abscisic acid responsiveness
LOC_Os05g13520.1.MSUv7.0	2346	2366	cis-acting element involved in the abscisic acid responsiveness
LOC_Os05g13520.1.MSUv7.0	2361	2381	cis-acting element involved in the abscisic acid responsiveness
LOC_Os05g13520.1.MSUv7.0	2965	2985	cis-acting element involved in the abscisic acid responsiveness
LOC_Os05g13520.1.MSUv7.0	3240	3260	cis-acting element involved in the abscisic acid responsiveness
LOC_Os05g13520.1.MSUv7.0	3285	3305	cis-acting element involved in the abscisic acid responsiveness
LOC_Os05g13520.1.MSUv7.0	3483	3503	cis-acting element involved in the abscisic acid responsiveness
LOC_Os05g31910.1.MSUv7.0	1770	1790	cis-acting element involved in the abscisic acid responsiveness
LOC_Os05g31910.1.MSUv7.0	1890	1910	cis-acting element involved in the abscisic acid responsiveness
LOC_Os05g31910.1.MSUv7.0	2172	2192	cis-acting element involved in the abscisic acid responsiveness
LOC_Os05g31910.1.MSUv7.0	2247	2267	cis-acting element involved in the abscisic acid responsiveness
LOC_Os05g31910.1.MSUv7.0	2250	2270	cis-acting element involved in the abscisic acid responsiveness
LOC_Os05g31910.1.MSUv7.0	2757	2777	cis-acting element involved in the abscisic acid responsiveness
LOC_Os05g31910.1.MSUv7.0	2778	2798	cis-acting element involved in the abscisic acid responsiveness
LOC_Os05g31910.1.MSUv7.0	3420	3440	cis-acting element involved in the abscisic acid responsiveness
LOC_Os05g31910.1.MSUv7.0	3545	3565	cis-acting element involved in the abscisic acid responsiveness
LOC_Os05g31910.1.MSUv7.0	3719	3739	cis-acting element involved in the abscisic acid responsiveness
LOC_Os05g31910.1.MSUv7.0	3720	3740	cis-acting element involved in the abscisic acid responsiveness
LOC_Os06g30730.1.MSUv7.0	1523	1543	cis-acting element involved in the abscisic acid responsiveness
LOC_Os06g30730.1.MSUv7.0	1524	1544	cis-acting element involved in the abscisic acid responsiveness
LOC_Os06g30730.1.MSUv7.0	2232	2252	cis-acting element involved in the abscisic acid responsiveness
LOC_Os06g30730.1.MSUv7.0	2402	2422	cis-acting element involved in the abscisic acid responsiveness
LOC_Os06g30730.1.MSUv7.0	2403	2423	cis-acting element involved in the abscisic acid responsiveness
LOC_Os06g30730.1.MSUv7.0	2538	2558	cis-acting element involved in the abscisic acid responsiveness
LOC_Os06g30730.1.MSUv7.0	2564	2584	cis-acting element involved in the abscisic acid responsiveness
LOC_Os06g30730.1.MSUv7.0	2681	2701	cis-acting element involved in the abscisic acid responsiveness
LOC_Os06g30730.1.MSUv7.0	3245	3265	cis-acting element involved in the abscisic acid responsiveness
LOC_Os06g30730.1.MSUv7.0	3732	3752	cis-acting element involved in the abscisic acid responsiveness
LOC_Os06g36090.1.MSUv7.0	43	63	cis-acting element involved in the abscisic acid responsiveness
LOC_Os06g36090.1.MSUv7.0	46	66	cis-acting element involved in the abscisic acid responsiveness
LOC_Os06g36090.1.MSUv7.0	865	885	cis-acting element involved in the abscisic acid responsiveness
LOC_Os06g36090.1.MSUv7.0	866	886	cis-acting element involved in the abscisic acid responsiveness
LOC_Os06g36090.1.MSUv7.0	869	889	cis-acting element involved in the abscisic acid responsiveness
LOC_Os06g36090.1.MSUv7.0	990	1010	cis-acting element involved in the abscisic acid responsiveness
LOC_Os06g36090.1.MSUv7.0	1958	1978	cis-acting element involved in the abscisic acid responsiveness
LOC_Os06g36090.1.MSUv7.0	3757	3777	cis-acting element involved in the abscisic acid responsiveness
LOC_Os06g40550.1.MSUv7.0	175	195	cis-acting element involved in the abscisic acid responsiveness
LOC_Os06g40550.1.MSUv7.0	1012	1032	cis-acting element involved in the abscisic acid responsiveness
LOC_Os06g40550.1.MSUv7.0	1171	1191	cis-acting element involved in the abscisic acid responsiveness
LOC_Os06g40550.1.MSUv7.0	2728	2748	cis-acting element involved in the abscisic acid responsiveness
LOC_Os06g40550.1.MSUv7.0	3065	3085	cis-acting element involved in the abscisic acid responsiveness
LOC_Os06g40550.1.MSUv7.0	3265	3285	cis-acting element involved in the abscisic acid responsiveness
LOC_Os06g40550.1.MSUv7.0	3456	3476	cis-acting element involved in the abscisic acid responsiveness
LOC_Os06g40550.1.MSUv7.0	3560	3580	cis-acting element involved in the abscisic acid responsiveness
LOC_Os06g40550.1.MSUv7.0	3815	3835	cis-acting element involved in the abscisic acid responsiveness
LOC_Os06g40550.1.MSUv7.0	3818	3838	cis-acting element involved in the abscisic acid responsiveness
LOC_Os06g40550.1.MSUv7.0	3819	3839	cis-acting element involved in the abscisic acid responsiveness
LOC_Os06g51460.1.MSUv7.0	1066	1086	cis-acting element involved in the abscisic acid responsiveness
LOC_Os06g51460.1.MSUv7.0	1770	1790	cis-acting element involved in the abscisic acid responsiveness
LOC_Os06g51460.1.MSUv7.0	1771	1791	cis-acting element involved in the abscisic acid responsiveness
LOC_Os06g51460.1.MSUv7.0	1827	1847	cis-acting element involved in the abscisic acid responsiveness
LOC_Os06g51460.1.MSUv7.0	2379	2399	cis-acting element involved in the abscisic acid responsiveness
LOC_Os06g51460.1.MSUv7.0	3218	3238	cis-acting element involved in the abscisic acid responsiveness
LOC_Os07g18874.1.MSUv7.0	1277	1297	cis-acting element involved in the abscisic acid responsiveness
LOC_Os07g18874.1.MSUv7.0	2351	2371	cis-acting element involved in the abscisic acid responsiveness
LOC_Os07g18874.1.MSUv7.0	2607	2627	cis-acting element involved in the abscisic acid responsiveness
LOC_Os07g18874.1.MSUv7.0	2622	2642	cis-acting element involved in the abscisic acid responsiveness
LOC_Os07g18874.1.MSUv7.0	2906	2926	cis-acting element involved in the abscisic acid responsiveness
LOC_Os07g18874.1.MSUv7.0	3183	3203	cis-acting element involved in the abscisic acid responsiveness
LOC_Os07g18874.1.MSUv7.0	3184	3204	cis-acting element involved in the abscisic acid responsiveness
LOC_Os07g33780.1.MSUv7.0	3521	3541	cis-acting element involved in the abscisic acid responsiveness
LOC_Os08g07010.1.MSUv7.0	216	236	cis-acting element involved in the abscisic acid responsiveness
LOC_Os08g07010.1.MSUv7.0	218	238	cis-acting element involved in the abscisic acid responsiveness
LOC_Os08g07010.1.MSUv7.0	219	239	cis-acting element involved in the abscisic acid responsiveness
LOC_Os08g07010.1.MSUv7.0	396	416	cis-acting element involved in the abscisic acid responsiveness
LOC_Os08g07010.1.MSUv7.0	440	460	cis-acting element involved in the abscisic acid responsiveness
LOC_Os08g07010.1.MSUv7.0	459	479	cis-acting element involved in the abscisic acid responsiveness
LOC_Os08g07010.1.MSUv7.0	2628	2648	cis-acting element involved in the abscisic acid responsiveness
LOC_Os08g07010.1.MSUv7.0	2649	2669	cis-acting element involved in the abscisic acid responsiveness
LOC_Os08g07010.1.MSUv7.0	2955	2975	cis-acting element involved in the abscisic acid responsiveness
LOC_Os08g07010.1.MSUv7.0	3140	3160	cis-acting element involved in the abscisic acid responsiveness
LOC_Os08g29570.1.MSUv7.0	460	480	cis-acting element involved in the abscisic acid responsiveness
LOC_Os08g29570.1.MSUv7.0	461	481	cis-acting element involved in the abscisic acid responsiveness
LOC_Os08g29570.1.MSUv7.0	468	488	cis-acting element involved in the abscisic acid responsiveness
LOC_Os08g29570.1.MSUv7.0	469	489	cis-acting element involved in the abscisic acid responsiveness
LOC_Os08g29570.1.MSUv7.0	1002	1022	cis-acting element involved in the abscisic acid responsiveness
LOC_Os08g29570.1.MSUv7.0	3267	3287	cis-acting element involved in the abscisic acid responsiveness
LOC_Os08g29570.1.MSUv7.0	3353	3373	cis-acting element involved in the abscisic acid responsiveness
LOC_Os08g29570.1.MSUv7.0	3867	3887	cis-acting element involved in the abscisic acid responsiveness
LOC_Os08g29570.1.MSUv7.0	3870	3890	cis-acting element involved in the abscisic acid responsiveness
LOC_Os08g43120.1.MSUv7.0	874	894	cis-acting element involved in the abscisic acid responsiveness
LOC_Os08g43120.1.MSUv7.0	1351	1371	cis-acting element involved in the abscisic acid responsiveness
LOC_Os08g43120.1.MSUv7.0	1589	1609	cis-acting element involved in the abscisic acid responsiveness
LOC_Os08g43120.1.MSUv7.0	2175	2195	cis-acting element involved in the abscisic acid responsiveness
LOC_Os08g43120.1.MSUv7.0	5732	5752	cis-acting element involved in the abscisic acid responsiveness
LOC_Os08g43120.1.MSUv7.0	5891	5911	cis-acting element involved in the abscisic acid responsiveness
LOC_Os09g03939.1.MSUv7.0	1968	1988	cis-acting element involved in the abscisic acid responsiveness
LOC_Os09g03939.1.MSUv7.0	2010	2030	cis-acting element involved in the abscisic acid responsiveness
LOC_Os09g03939.1.MSUv7.0	2270	2290	cis-acting element involved in the abscisic acid responsiveness
LOC_Os09g03939.1.MSUv7.0	2280	2300	cis-acting element involved in the abscisic acid responsiveness
LOC_Os09g03939.1.MSUv7.0	2508	2528	cis-acting element involved in the abscisic acid responsiveness
LOC_Os09g03939.1.MSUv7.0	2523	2543	cis-acting element involved in the abscisic acid responsiveness
LOC_Os09g03939.1.MSUv7.0	2745	2765	cis-acting element involved in the abscisic acid responsiveness
LOC_Os09g07670.1.MSUv7.0	832	852	cis-acting element involved in the abscisic acid responsiveness
LOC_Os09g07670.1.MSUv7.0	2205	2225	cis-acting element involved in the abscisic acid responsiveness
LOC_Os09g16290.1.MSUv7.0	1678	1698	cis-acting element involved in the abscisic acid responsiveness
LOC_Os09g16290.1.MSUv7.0	1679	1699	cis-acting element involved in the abscisic acid responsiveness
LOC_Os09g16290.1.MSUv7.0	1886	1906	cis-acting element involved in the abscisic acid responsiveness
LOC_Os09g16290.1.MSUv7.0	2432	2452	cis-acting element involved in the abscisic acid responsiveness
LOC_Os09g16380.1.MSUv7.0	259	279	cis-acting element involved in the abscisic acid responsiveness
LOC_Os09g16380.1.MSUv7.0	963	983	cis-acting element involved in the abscisic acid responsiveness
LOC_Os09g16380.1.MSUv7.0	1625	1645	cis-acting element involved in the abscisic acid responsiveness
LOC_Os09g16380.1.MSUv7.0	1932	1952	cis-acting element involved in the abscisic acid responsiveness
LOC_Os09g16380.1.MSUv7.0	2220	2240	cis-acting element involved in the abscisic acid responsiveness
LOC_Os09g16380.1.MSUv7.0	2735	2755	cis-acting element involved in the abscisic acid responsiveness
LOC_Os09g16380.1.MSUv7.0	4360	4380	cis-acting element involved in the abscisic acid responsiveness
LOC_Os09g16380.1.MSUv7.0	5634	5654	cis-acting element involved in the abscisic acid responsiveness
LOC_Os09g16449.1.MSUv7.0	1607	1627	cis-acting element involved in the abscisic acid responsiveness
LOC_Os09g16449.1.MSUv7.0	1608	1628	cis-acting element involved in the abscisic acid responsiveness
LOC_Os09g16458.1.MSUv7.0	1436	1456	cis-acting element involved in the abscisic acid responsiveness
LOC_Os09g16458.1.MSUv7.0	1501	1521	cis-acting element involved in the abscisic acid responsiveness
LOC_Os09g16458.1.MSUv7.0	1525	1545	cis-acting element involved in the abscisic acid responsiveness
LOC_Os09g16458.1.MSUv7.0	1652	1672	cis-acting element involved in the abscisic acid responsiveness
LOC_Os09g16458.1.MSUv7.0	1848	1868	cis-acting element involved in the abscisic acid responsiveness
LOC_Os09g16458.1.MSUv7.0	1903	1923	cis-acting element involved in the abscisic acid responsiveness
LOC_Os09g16458.1.MSUv7.0	2684	2704	cis-acting element involved in the abscisic acid responsiveness
LOC_Os09g23640.1.MSUv7.0	1009	1029	cis-acting element involved in the abscisic acid responsiveness
LOC_Os09g23640.1.MSUv7.0	1010	1030	cis-acting element involved in the abscisic acid responsiveness
LOC_Os09g23640.1.MSUv7.0	1027	1047	cis-acting element involved in the abscisic acid responsiveness
LOC_Os09g23640.1.MSUv7.0	1028	1048	cis-acting element involved in the abscisic acid responsiveness
LOC_Os09g23640.1.MSUv7.0	1040	1060	cis-acting element involved in the abscisic acid responsiveness
LOC_Os09g23640.1.MSUv7.0	1042	1062	cis-acting element involved in the abscisic acid responsiveness
LOC_Os09g23640.1.MSUv7.0	1043	1063	cis-acting element involved in the abscisic acid responsiveness
LOC_Os09g23640.1.MSUv7.0	2547	2567	cis-acting element involved in the abscisic acid responsiveness
LOC_Os09g23640.1.MSUv7.0	2704	2724	cis-acting element involved in the abscisic acid responsiveness
LOC_Os09g23640.1.MSUv7.0	3765	3785	cis-acting element involved in the abscisic acid responsiveness
LOC_Os09g23640.1.MSUv7.0	4452	4472	cis-acting element involved in the abscisic acid responsiveness
LOC_Os09g23640.1.MSUv7.0	4482	4502	cis-acting element involved in the abscisic acid responsiveness
LOC_Os09g29660.1.MSUv7.0	259	279	cis-acting element involved in the abscisic acid responsiveness
LOC_Os09g29660.1.MSUv7.0	260	280	cis-acting element involved in the abscisic acid responsiveness
LOC_Os09g29660.1.MSUv7.0	573	593	cis-acting element involved in the abscisic acid responsiveness
LOC_Os09g29660.1.MSUv7.0	1699	1719	cis-acting element involved in the abscisic acid responsiveness
LOC_Os09g29660.1.MSUv7.0	1768	1788	cis-acting element involved in the abscisic acid responsiveness
LOC_Os09g29660.1.MSUv7.0	2055	2075	cis-acting element involved in the abscisic acid responsiveness
LOC_Os09g29660.1.MSUv7.0	2070	2090	cis-acting element involved in the abscisic acid responsiveness
LOC_Os09g29660.1.MSUv7.0	2518	2538	cis-acting element involved in the abscisic acid responsiveness
LOC_Os09g29660.1.MSUv7.0	2529	2549	cis-acting element involved in the abscisic acid responsiveness
LOC_Os09g29660.1.MSUv7.0	2544	2564	cis-acting element involved in the abscisic acid responsiveness
LOC_Os09g29660.1.MSUv7.0	2828	2848	cis-acting element involved in the abscisic acid responsiveness
LOC_Os09g29670.1.MSUv7.0	2533	2553	cis-acting element involved in the abscisic acid responsiveness
LOC_Os09g29670.1.MSUv7.0	2544	2564	cis-acting element involved in the abscisic acid responsiveness
LOC_Os09g29670.1.MSUv7.0	2559	2579	cis-acting element involved in the abscisic acid responsiveness
LOC_Os09g29670.1.MSUv7.0	2843	2863	cis-acting element involved in the abscisic acid responsiveness
LOC_Os10g08014.1.MSUv7.0	1905	1925	cis-acting element involved in the abscisic acid responsiveness
LOC_Os10g08014.1.MSUv7.0	1920	1940	cis-acting element involved in the abscisic acid responsiveness
LOC_Os10g13830.1.MSUv7.0	1010	1030	cis-acting element involved in the abscisic acid responsiveness
LOC_Os10g13830.1.MSUv7.0	1493	1513	cis-acting element involved in the abscisic acid responsiveness
LOC_Os10g13830.1.MSUv7.0	1495	1515	cis-acting element involved in the abscisic acid responsiveness
LOC_Os10g13830.1.MSUv7.0	1496	1516	cis-acting element involved in the abscisic acid responsiveness
LOC_Os10g13830.1.MSUv7.0	2352	2372	cis-acting element involved in the abscisic acid responsiveness
LOC_Os10g13830.1.MSUv7.0	2756	2776	cis-acting element involved in the abscisic acid responsiveness
LOC_Os10g30610.1.MSUv7.0	1911	1931	cis-acting element involved in the abscisic acid responsiveness
LOC_Os10g30610.1.MSUv7.0	2108	2128	cis-acting element involved in the abscisic acid responsiveness
LOC_Os10g30610.1.MSUv7.0	2250	2270	cis-acting element involved in the abscisic acid responsiveness
LOC_Os10g30610.1.MSUv7.0	2634	2654	cis-acting element involved in the abscisic acid responsiveness
LOC_Os10g30610.1.MSUv7.0	2635	2655	cis-acting element involved in the abscisic acid responsiveness
LOC_Os10g30610.1.MSUv7.0	3988	4008	cis-acting element involved in the abscisic acid responsiveness
LOC_Os10g30610.1.MSUv7.0	4299	4319	cis-acting element involved in the abscisic acid responsiveness
LOC_Os10g35180.1.MSUv7.0	446	466	cis-acting element involved in the abscisic acid responsiveness
LOC_Os10g35180.1.MSUv7.0	2070	2090	cis-acting element involved in the abscisic acid responsiveness
LOC_Os10g35180.1.MSUv7.0	2163	2183	cis-acting element involved in the abscisic acid responsiveness
LOC_Os10g35180.1.MSUv7.0	2166	2186	cis-acting element involved in the abscisic acid responsiveness
LOC_Os10g35180.1.MSUv7.0	2256	2276	cis-acting element involved in the abscisic acid responsiveness
LOC_Os10g35180.1.MSUv7.0	3385	3405	cis-acting element involved in the abscisic acid responsiveness
LOC_Os10g35180.1.MSUv7.0	3903	3923	cis-acting element involved in the abscisic acid responsiveness
LOC_Os10g35180.1.MSUv7.0	3918	3938	cis-acting element involved in the abscisic acid responsiveness
LOC_Os10g35180.1.MSUv7.0	4077	4097	cis-acting element involved in the abscisic acid responsiveness
LOC_Os11g07600.1.MSUv7.0	1372	1392	cis-acting element involved in the abscisic acid responsiveness
LOC_Os11g07600.1.MSUv7.0	1661	1681	cis-acting element involved in the abscisic acid responsiveness
LOC_Os11g07600.1.MSUv7.0	1663	1683	cis-acting element involved in the abscisic acid responsiveness
LOC_Os11g07600.1.MSUv7.0	1664	1684	cis-acting element involved in the abscisic acid responsiveness
LOC_Os11g07600.1.MSUv7.0	1696	1716	cis-acting element involved in the abscisic acid responsiveness
LOC_Os11g07600.1.MSUv7.0	2043	2063	cis-acting element involved in the abscisic acid responsiveness
LOC_Os11g07600.1.MSUv7.0	2358	2378	cis-acting element involved in the abscisic acid responsiveness
LOC_Os11g07600.1.MSUv7.0	2834	2854	cis-acting element involved in the abscisic acid responsiveness
LOC_Os11g07600.1.MSUv7.0	2922	2942	cis-acting element involved in the abscisic acid responsiveness
LOC_Os11g07600.1.MSUv7.0	3124	3144	cis-acting element involved in the abscisic acid responsiveness
LOC_Os11g07600.1.MSUv7.0	3483	3503	cis-acting element involved in the abscisic acid responsiveness
LOC_Os11g07600.1.MSUv7.0	3609	3629	cis-acting element involved in the abscisic acid responsiveness
LOC_Os11g22350.1.MSUv7.0	98	118	cis-acting element involved in the abscisic acid responsiveness
LOC_Os11g22350.1.MSUv7.0	853	873	cis-acting element involved in the abscisic acid responsiveness
LOC_Os11g22350.1.MSUv7.0	855	875	cis-acting element involved in the abscisic acid responsiveness
LOC_Os11g22350.1.MSUv7.0	856	876	cis-acting element involved in the abscisic acid responsiveness
LOC_Os11g22350.1.MSUv7.0	1028	1048	cis-acting element involved in the abscisic acid responsiveness
LOC_Os11g22350.1.MSUv7.0	1065	1085	cis-acting element involved in the abscisic acid responsiveness
LOC_Os11g22350.1.MSUv7.0	1162	1182	cis-acting element involved in the abscisic acid responsiveness
LOC_Os11g22350.1.MSUv7.0	1191	1211	cis-acting element involved in the abscisic acid responsiveness
LOC_Os11g22350.1.MSUv7.0	1391	1411	cis-acting element involved in the abscisic acid responsiveness
LOC_Os11g22350.1.MSUv7.0	1393	1413	cis-acting element involved in the abscisic acid responsiveness
LOC_Os11g22350.1.MSUv7.0	1394	1414	cis-acting element involved in the abscisic acid responsiveness
LOC_Os11g22350.1.MSUv7.0	2359	2379	cis-acting element involved in the abscisic acid responsiveness
LOC_Os11g22350.1.MSUv7.0	2760	2780	cis-acting element involved in the abscisic acid responsiveness
LOC_Os11g22350.1.MSUv7.0	3281	3301	cis-acting element involved in the abscisic acid responsiveness
LOC_Os11g22350.1.MSUv7.0	3588	3608	cis-acting element involved in the abscisic acid responsiveness
LOC_Os11g22350.1.MSUv7.0	3631	3651	cis-acting element involved in the abscisic acid responsiveness
LOC_Os11g22350.1.MSUv7.0	5253	5273	cis-acting element involved in the abscisic acid responsiveness
LOC_Os11g37700.1.MSUv7.0	269	289	cis-acting element involved in the abscisic acid responsiveness
LOC_Os11g37700.1.MSUv7.0	1056	1076	cis-acting element involved in the abscisic acid responsiveness
LOC_Os11g37700.1.MSUv7.0	1233	1253	cis-acting element involved in the abscisic acid responsiveness
LOC_Os11g37700.1.MSUv7.0	3312	3332	cis-acting element involved in the abscisic acid responsiveness
LOC_Os11g37700.1.MSUv7.0	3313	3333	cis-acting element involved in the abscisic acid responsiveness
LOC_Os12g13720.1.MSUv7.0	1172	1192	cis-acting element involved in the abscisic acid responsiveness
LOC_Os12g13720.1.MSUv7.0	1979	1999	cis-acting element involved in the abscisic acid responsiveness
LOC_Os12g22110.1.MSUv7.0	394	414	cis-acting element involved in the abscisic acid responsiveness
LOC_Os12g22110.1.MSUv7.0	395	415	cis-acting element involved in the abscisic acid responsiveness
LOC_Os12g22110.1.MSUv7.0	1986	2006	cis-acting element involved in the abscisic acid responsiveness
LOC_Os12g22110.1.MSUv7.0	2130	2150	cis-acting element involved in the abscisic acid responsiveness
LOC_Os12g22110.1.MSUv7.0	2145	2165	cis-acting element involved in the abscisic acid responsiveness
LOC_Os12g22110.1.MSUv7.0	2249	2269	cis-acting element involved in the abscisic acid responsiveness
LOC_Os12g22110.1.MSUv7.0	2250	2270	cis-acting element involved in the abscisic acid responsiveness
LOC_Os12g22110.1.MSUv7.0	2429	2449	cis-acting element involved in the abscisic acid responsiveness
LOC_Os12g22284.1.MSUv7.0	496	516	cis-acting element involved in the abscisic acid responsiveness
LOC_Os12g22284.1.MSUv7.0	498	518	cis-acting element involved in the abscisic acid responsiveness
LOC_Os12g22284.1.MSUv7.0	654	674	cis-acting element involved in the abscisic acid responsiveness
LOC_Os12g22284.1.MSUv7.0	1369	1389	cis-acting element involved in the abscisic acid responsiveness
LOC_Os12g22284.1.MSUv7.0	1853	1873	cis-acting element involved in the abscisic acid responsiveness
LOC_Os12g22284.1.MSUv7.0	1854	1874	cis-acting element involved in the abscisic acid responsiveness
LOC_Os12g22284.1.MSUv7.0	1999	2019	cis-acting element involved in the abscisic acid responsiveness
LOC_Os12g22284.1.MSUv7.0	2161	2181	cis-acting element involved in the abscisic acid responsiveness
LOC_Os12g22284.1.MSUv7.0	2303	2323	cis-acting element involved in the abscisic acid responsiveness
LOC_Os12g22284.1.MSUv7.0	2313	2333	cis-acting element involved in the abscisic acid responsiveness
LOC_Os12g22284.1.MSUv7.0	2562	2582	cis-acting element involved in the abscisic acid responsiveness
LOC_Os12g22284.1.MSUv7.0	2627	2647	cis-acting element involved in the abscisic acid responsiveness
LOC_Os12g22284.1.MSUv7.0	2846	2866	cis-acting element involved in the abscisic acid responsiveness
LOC_Os12g32820.1.MSUv7.0	311	331	cis-acting element involved in the abscisic acid responsiveness
LOC_Os12g32820.1.MSUv7.0	312	332	cis-acting element involved in the abscisic acid responsiveness
LOC_Os12g32820.1.MSUv7.0	338	358	cis-acting element involved in the abscisic acid responsiveness
LOC_Os12g32820.1.MSUv7.0	339	359	cis-acting element involved in the abscisic acid responsiveness
LOC_Os12g32820.1.MSUv7.0	350	370	cis-acting element involved in the abscisic acid responsiveness
LOC_Os12g32820.1.MSUv7.0	1781	1801	cis-acting element involved in the abscisic acid responsiveness
LOC_Os01g03144.1.MSUv7.0	142	162	cis-acting regulatory element
LOC_Os01g08260.1.MSUv7.0	2621	2641	cis-acting regulatory element
LOC_Os01g24010.1.MSUv7.0	1560	1580	cis-acting regulatory element
LOC_Os01g24010.1.MSUv7.0	2517	2537	cis-acting regulatory element
LOC_Os01g42350.1.MSUv7.0	1648	1668	cis-acting regulatory element
LOC_Os01g42350.1.MSUv7.0	2080	2100	cis-acting regulatory element
LOC_Os01g42350.1.MSUv7.0	2484	2504	cis-acting regulatory element
LOC_Os01g42370.1.MSUv7.0	2469	2489	cis-acting regulatory element
LOC_Os01g42370.1.MSUv7.0	5892	5912	cis-acting regulatory element
LOC_Os01g42380.1.MSUv7.0	887	907	cis-acting regulatory element
LOC_Os01g42380.1.MSUv7.0	2215	2235	cis-acting regulatory element
LOC_Os01g42380.1.MSUv7.0	2442	2462	cis-acting regulatory element
LOC_Os01g42380.1.MSUv7.0	2523	2543	cis-acting regulatory element
LOC_Os01g42380.1.MSUv7.0	2703	2723	cis-acting regulatory element
LOC_Os01g42380.1.MSUv7.0	5931	5951	cis-acting regulatory element
LOC_Os01g42410.1.MSUv7.0	2167	2187	cis-acting regulatory element
LOC_Os01g42410.1.MSUv7.0	2484	2504	cis-acting regulatory element
LOC_Os01g42900.1.MSUv7.0	1659	1679	cis-acting regulatory element
LOC_Os01g42900.1.MSUv7.0	2793	2813	cis-acting regulatory element
LOC_Os01g52560.1.MSUv7.0	366	386	cis-acting regulatory element
LOC_Os01g52560.1.MSUv7.0	2190	2210	cis-acting regulatory element
LOC_Os01g61940.1.MSUv7.0	1630	1650	cis-acting regulatory element
LOC_Os01g61940.1.MSUv7.0	2383	2403	cis-acting regulatory element
LOC_Os02g11760.1.MSUv7.0	41	61	cis-acting regulatory element
LOC_Os02g11760.1.MSUv7.0	51	71	cis-acting regulatory element
LOC_Os02g11760.1.MSUv7.0	495	515	cis-acting regulatory element
LOC_Os02g11760.1.MSUv7.0	2043	2063	cis-acting regulatory element
LOC_Os02g11760.1.MSUv7.0	6172	6192	cis-acting regulatory element
LOC_Os03g06139.1.MSUv7.0	924	944	cis-acting regulatory element
LOC_Os03g06139.1.MSUv7.0	2106	2126	cis-acting regulatory element
LOC_Os03g17350.1.MSUv7.0	2488	2508	cis-acting regulatory element
LOC_Os03g17370.1.MSUv7.0	2988	3008	cis-acting regulatory element
LOC_Os04g44610.1.MSUv7.0	2028	2048	cis-acting regulatory element
LOC_Os04g44610.1.MSUv7.0	2761	2781	cis-acting regulatory element
LOC_Os04g44610.1.MSUv7.0	2769	2789	cis-acting regulatory element
LOC_Os05g02890.1.MSUv7.0	1312	1332	cis-acting regulatory element
LOC_Os05g02890.1.MSUv7.0	1341	1361	cis-acting regulatory element
LOC_Os05g02890.1.MSUv7.0	2251	2271	cis-acting regulatory element
LOC_Os05g02890.1.MSUv7.0	3120	3140	cis-acting regulatory element
LOC_Os05g13520.1.MSUv7.0	695	715	cis-acting regulatory element
LOC_Os05g13520.1.MSUv7.0	2040	2060	cis-acting regulatory element
LOC_Os05g13520.1.MSUv7.0	2187	2207	cis-acting regulatory element
LOC_Os05g13520.1.MSUv7.0	2849	2869	cis-acting regulatory element
LOC_Os05g13520.1.MSUv7.0	3320	3340	cis-acting regulatory element
LOC_Os05g13520.1.MSUv7.0	4056	4076	cis-acting regulatory element
LOC_Os05g31910.1.MSUv7.0	2078	2098	cis-acting regulatory element
LOC_Os06g30730.1.MSUv7.0	2325	2345	cis-acting regulatory element
LOC_Os06g30730.1.MSUv7.0	2375	2395	cis-acting regulatory element
LOC_Os06g30730.1.MSUv7.0	2930	2950	cis-acting regulatory element
LOC_Os06g36090.1.MSUv7.0	4289	4309	cis-acting regulatory element
LOC_Os06g40550.1.MSUv7.0	2787	2807	cis-acting regulatory element
LOC_Os06g51460.1.MSUv7.0	2004	2024	cis-acting regulatory element
LOC_Os07g18874.1.MSUv7.0	-5	15	cis-acting regulatory element
LOC_Os07g18874.1.MSUv7.0	315	335	cis-acting regulatory element
LOC_Os07g18874.1.MSUv7.0	2655	2675	cis-acting regulatory element
LOC_Os07g18874.1.MSUv7.0	2941	2961	cis-acting regulatory element
LOC_Os07g18874.1.MSUv7.0	3030	3050	cis-acting regulatory element
LOC_Os07g33780.1.MSUv7.0	2633	2653	cis-acting regulatory element
LOC_Os07g33780.1.MSUv7.0	3478	3498	cis-acting regulatory element
LOC_Os08g07010.1.MSUv7.0	3606	3626	cis-acting regulatory element
LOC_Os08g29570.1.MSUv7.0	3144	3164	cis-acting regulatory element
LOC_Os08g29570.1.MSUv7.0	3786	3806	cis-acting regulatory element
LOC_Os08g43120.1.MSUv7.0	5745	5765	cis-acting regulatory element
LOC_Os08g43120.1.MSUv7.0	5784	5804	cis-acting regulatory element
LOC_Os09g16380.1.MSUv7.0	1993	2013	cis-acting regulatory element
LOC_Os09g16380.1.MSUv7.0	2030	2050	cis-acting regulatory element
LOC_Os09g16380.1.MSUv7.0	2172	2192	cis-acting regulatory element
LOC_Os09g16380.1.MSUv7.0	2197	2217	cis-acting regulatory element
LOC_Os09g16458.1.MSUv7.0	1555	1575	cis-acting regulatory element
LOC_Os09g16458.1.MSUv7.0	1682	1702	cis-acting regulatory element
LOC_Os09g16458.1.MSUv7.0	2109	2129	cis-acting regulatory element
LOC_Os09g16458.1.MSUv7.0	2134	2154	cis-acting regulatory element
LOC_Os09g23640.1.MSUv7.0	2490	2510	cis-acting regulatory element
LOC_Os09g23640.1.MSUv7.0	3127	3147	cis-acting regulatory element
LOC_Os09g29660.1.MSUv7.0	3094	3114	cis-acting regulatory element
LOC_Os09g29660.1.MSUv7.0	3156	3176	cis-acting regulatory element
LOC_Os09g29670.1.MSUv7.0	2298	2318	cis-acting regulatory element
LOC_Os09g29670.1.MSUv7.0	3109	3129	cis-acting regulatory element
LOC_Os10g08014.1.MSUv7.0	1128	1148	cis-acting regulatory element
LOC_Os10g30610.1.MSUv7.0	2193	2213	cis-acting regulatory element
LOC_Os10g30610.1.MSUv7.0	3088	3108	cis-acting regulatory element
LOC_Os10g35180.1.MSUv7.0	2391	2411	cis-acting regulatory element
LOC_Os11g07600.1.MSUv7.0	1982	2002	cis-acting regulatory element
LOC_Os11g07600.1.MSUv7.0	2286	2306	cis-acting regulatory element
LOC_Os11g07600.1.MSUv7.0	2379	2399	cis-acting regulatory element
LOC_Os11g07600.1.MSUv7.0	2697	2717	cis-acting regulatory element
LOC_Os11g07600.1.MSUv7.0	2708	2728	cis-acting regulatory element
LOC_Os11g07600.1.MSUv7.0	2739	2759	cis-acting regulatory element
LOC_Os11g22350.1.MSUv7.0	238	258	cis-acting regulatory element
LOC_Os11g22350.1.MSUv7.0	1905	1925	cis-acting regulatory element
LOC_Os11g22350.1.MSUv7.0	2482	2502	cis-acting regulatory element
LOC_Os11g22350.1.MSUv7.0	3777	3797	cis-acting regulatory element
LOC_Os11g37700.1.MSUv7.0	2284	2304	cis-acting regulatory element
LOC_Os12g13720.1.MSUv7.0	1112	1132	cis-acting regulatory element
LOC_Os12g22110.1.MSUv7.0	2550	2570	cis-acting regulatory element
LOC_Os12g22284.1.MSUv7.0	1749	1769	cis-acting regulatory element
LOC_Os12g22284.1.MSUv7.0	2095	2115	cis-acting regulatory element
LOC_Os12g22284.1.MSUv7.0	2462	2482	cis-acting regulatory element
LOC_Os02g21340.1.MSUv7.0	3503	3523	cis-acting regulatory element
LOC_Os06g36090.1.MSUv7.0	868	888	cis-acting regulatory element
LOC_Os08g07010.1.MSUv7.0	2687	2707	cis-acting regulatory element
LOC_Os01g08260.1.MSUv7.0	1524	1544	cis-acting regulatory element essential for the anaerobic induction
LOC_Os01g08260.1.MSUv7.0	2172	2192	cis-acting regulatory element essential for the anaerobic induction
LOC_Os01g08260.1.MSUv7.0	2254	2274	cis-acting regulatory element essential for the anaerobic induction
LOC_Os01g24010.1.MSUv7.0	4340	4360	cis-acting regulatory element essential for the anaerobic induction
LOC_Os01g24010.1.MSUv7.0	6232	6252	cis-acting regulatory element essential for the anaerobic induction
LOC_Os01g42350.1.MSUv7.0	841	861	cis-acting regulatory element essential for the anaerobic induction
LOC_Os01g42350.1.MSUv7.0	1617	1637	cis-acting regulatory element essential for the anaerobic induction
LOC_Os01g42350.1.MSUv7.0	4111	4131	cis-acting regulatory element essential for the anaerobic induction
LOC_Os01g42370.1.MSUv7.0	1186	1206	cis-acting regulatory element essential for the anaerobic induction
LOC_Os01g42370.1.MSUv7.0	1510	1530	cis-acting regulatory element essential for the anaerobic induction
LOC_Os01g42370.1.MSUv7.0	1566	1586	cis-acting regulatory element essential for the anaerobic induction
LOC_Os01g42370.1.MSUv7.0	1910	1930	cis-acting regulatory element essential for the anaerobic induction
LOC_Os01g42370.1.MSUv7.0	4099	4119	cis-acting regulatory element essential for the anaerobic induction
LOC_Os01g42370.1.MSUv7.0	5881	5901	cis-acting regulatory element essential for the anaerobic induction
LOC_Os01g42380.1.MSUv7.0	10	30	cis-acting regulatory element essential for the anaerobic induction
LOC_Os01g42380.1.MSUv7.0	3739	3759	cis-acting regulatory element essential for the anaerobic induction
LOC_Os01g42410.1.MSUv7.0	1313	1333	cis-acting regulatory element essential for the anaerobic induction
LOC_Os01g42410.1.MSUv7.0	3697	3717	cis-acting regulatory element essential for the anaerobic induction
LOC_Os01g42900.1.MSUv7.0	1360	1380	cis-acting regulatory element essential for the anaerobic induction
LOC_Os01g42900.1.MSUv7.0	1875	1895	cis-acting regulatory element essential for the anaerobic induction
LOC_Os01g42900.1.MSUv7.0	1893	1913	cis-acting regulatory element essential for the anaerobic induction
LOC_Os01g52560.1.MSUv7.0	837	857	cis-acting regulatory element essential for the anaerobic induction
LOC_Os01g52560.1.MSUv7.0	1779	1799	cis-acting regulatory element essential for the anaerobic induction
LOC_Os01g52560.1.MSUv7.0	2776	2796	cis-acting regulatory element essential for the anaerobic induction
LOC_Os01g52560.1.MSUv7.0	3398	3418	cis-acting regulatory element essential for the anaerobic induction
LOC_Os01g52560.1.MSUv7.0	4831	4851	cis-acting regulatory element essential for the anaerobic induction
LOC_Os01g61940.1.MSUv7.0	791	811	cis-acting regulatory element essential for the anaerobic induction
LOC_Os02g11760.1.MSUv7.0	2568	2588	cis-acting regulatory element essential for the anaerobic induction
LOC_Os02g11760.1.MSUv7.0	2822	2842	cis-acting regulatory element essential for the anaerobic induction
LOC_Os02g11760.1.MSUv7.0	4039	4059	cis-acting regulatory element essential for the anaerobic induction
LOC_Os02g11760.1.MSUv7.0	4978	4998	cis-acting regulatory element essential for the anaerobic induction
LOC_Os02g21340.1.MSUv7.0	1261	1281	cis-acting regulatory element essential for the anaerobic induction
LOC_Os02g21340.1.MSUv7.0	3333	3353	cis-acting regulatory element essential for the anaerobic induction
LOC_Os02g21340.1.MSUv7.0	4441	4461	cis-acting regulatory element essential for the anaerobic induction
LOC_Os02g32690.1.MSUv7.0	2445	2465	cis-acting regulatory element essential for the anaerobic induction
LOC_Os02g32690.1.MSUv7.0	2607	2627	cis-acting regulatory element essential for the anaerobic induction
LOC_Os02g32690.1.MSUv7.0	3745	3765	cis-acting regulatory element essential for the anaerobic induction
LOC_Os02g32690.1.MSUv7.0	5330	5350	cis-acting regulatory element essential for the anaerobic induction
LOC_Os03g06139.1.MSUv7.0	1381	1401	cis-acting regulatory element essential for the anaerobic induction
LOC_Os03g64200.1.MSUv7.0	554	574	cis-acting regulatory element essential for the anaerobic induction
LOC_Os03g64200.1.MSUv7.0	661	681	cis-acting regulatory element essential for the anaerobic induction
LOC_Os03g64200.1.MSUv7.0	719	739	cis-acting regulatory element essential for the anaerobic induction
LOC_Os03g64200.1.MSUv7.0	1410	1430	cis-acting regulatory element essential for the anaerobic induction
LOC_Os03g64200.1.MSUv7.0	2515	2535	cis-acting regulatory element essential for the anaerobic induction
LOC_Os03g64200.1.MSUv7.0	3537	3557	cis-acting regulatory element essential for the anaerobic induction
LOC_Os03g64200.1.MSUv7.0	3606	3626	cis-acting regulatory element essential for the anaerobic induction
LOC_Os03g64200.1.MSUv7.0	4008	4028	cis-acting regulatory element essential for the anaerobic induction
LOC_Os04g11820.1.MSUv7.0	1543	1563	cis-acting regulatory element essential for the anaerobic induction
LOC_Os04g11820.1.MSUv7.0	1572	1592	cis-acting regulatory element essential for the anaerobic induction
LOC_Os04g11820.1.MSUv7.0	1628	1648	cis-acting regulatory element essential for the anaerobic induction
LOC_Os04g11820.1.MSUv7.0	2346	2366	cis-acting regulatory element essential for the anaerobic induction
LOC_Os04g11820.1.MSUv7.0	4400	4420	cis-acting regulatory element essential for the anaerobic induction
LOC_Os04g44610.1.MSUv7.0	908	928	cis-acting regulatory element essential for the anaerobic induction
LOC_Os05g02870.1.MSUv7.0	3967	3987	cis-acting regulatory element essential for the anaerobic induction
LOC_Os05g02890.1.MSUv7.0	1354	1374	cis-acting regulatory element essential for the anaerobic induction
LOC_Os05g31910.1.MSUv7.0	1050	1070	cis-acting regulatory element essential for the anaerobic induction
LOC_Os05g31910.1.MSUv7.0	1635	1655	cis-acting regulatory element essential for the anaerobic induction
LOC_Os06g30730.1.MSUv7.0	1142	1162	cis-acting regulatory element essential for the anaerobic induction
LOC_Os06g36090.1.MSUv7.0	1417	1437	cis-acting regulatory element essential for the anaerobic induction
LOC_Os06g36090.1.MSUv7.0	2794	2814	cis-acting regulatory element essential for the anaerobic induction
LOC_Os06g36090.1.MSUv7.0	3428	3448	cis-acting regulatory element essential for the anaerobic induction
LOC_Os06g36090.1.MSUv7.0	4299	4319	cis-acting regulatory element essential for the anaerobic induction
LOC_Os06g36090.1.MSUv7.0	5143	5163	cis-acting regulatory element essential for the anaerobic induction
LOC_Os06g40550.1.MSUv7.0	1109	1129	cis-acting regulatory element essential for the anaerobic induction
LOC_Os06g51460.1.MSUv7.0	939	959	cis-acting regulatory element essential for the anaerobic induction
LOC_Os06g51460.1.MSUv7.0	2610	2630	cis-acting regulatory element essential for the anaerobic induction
LOC_Os06g51460.1.MSUv7.0	2776	2796	cis-acting regulatory element essential for the anaerobic induction
LOC_Os06g51460.1.MSUv7.0	2808	2828	cis-acting regulatory element essential for the anaerobic induction
LOC_Os06g51460.1.MSUv7.0	2837	2857	cis-acting regulatory element essential for the anaerobic induction
LOC_Os06g51460.1.MSUv7.0	3719	3739	cis-acting regulatory element essential for the anaerobic induction
LOC_Os06g51460.1.MSUv7.0	3940	3960	cis-acting regulatory element essential for the anaerobic induction
LOC_Os07g18874.1.MSUv7.0	239	259	cis-acting regulatory element essential for the anaerobic induction
LOC_Os07g18874.1.MSUv7.0	3847	3867	cis-acting regulatory element essential for the anaerobic induction
LOC_Os07g18874.1.MSUv7.0	3878	3898	cis-acting regulatory element essential for the anaerobic induction
LOC_Os07g33780.1.MSUv7.0	478	498	cis-acting regulatory element essential for the anaerobic induction
LOC_Os07g33780.1.MSUv7.0	2100	2120	cis-acting regulatory element essential for the anaerobic induction
LOC_Os07g33780.1.MSUv7.0	2559	2579	cis-acting regulatory element essential for the anaerobic induction
LOC_Os08g07010.1.MSUv7.0	1129	1149	cis-acting regulatory element essential for the anaerobic induction
LOC_Os08g07010.1.MSUv7.0	1243	1263	cis-acting regulatory element essential for the anaerobic induction
LOC_Os08g07010.1.MSUv7.0	1702	1722	cis-acting regulatory element essential for the anaerobic induction
LOC_Os08g29570.1.MSUv7.0	217	237	cis-acting regulatory element essential for the anaerobic induction
LOC_Os08g29570.1.MSUv7.0	1562	1582	cis-acting regulatory element essential for the anaerobic induction
LOC_Os08g29570.1.MSUv7.0	2369	2389	cis-acting regulatory element essential for the anaerobic induction
LOC_Os08g29570.1.MSUv7.0	3341	3361	cis-acting regulatory element essential for the anaerobic induction
LOC_Os08g29570.1.MSUv7.0	3454	3474	cis-acting regulatory element essential for the anaerobic induction
LOC_Os08g43120.1.MSUv7.0	2626	2646	cis-acting regulatory element essential for the anaerobic induction
LOC_Os08g43120.1.MSUv7.0	4699	4719	cis-acting regulatory element essential for the anaerobic induction
LOC_Os08g43120.1.MSUv7.0	5072	5092	cis-acting regulatory element essential for the anaerobic induction
LOC_Os08g43120.1.MSUv7.0	5540	5560	cis-acting regulatory element essential for the anaerobic induction
LOC_Os09g03939.1.MSUv7.0	847	867	cis-acting regulatory element essential for the anaerobic induction
LOC_Os09g03939.1.MSUv7.0	1748	1768	cis-acting regulatory element essential for the anaerobic induction
LOC_Os09g03939.1.MSUv7.0	1766	1786	cis-acting regulatory element essential for the anaerobic induction
LOC_Os09g03939.1.MSUv7.0	1923	1943	cis-acting regulatory element essential for the anaerobic induction
LOC_Os09g03939.1.MSUv7.0	3214	3234	cis-acting regulatory element essential for the anaerobic induction
LOC_Os09g07670.1.MSUv7.0	1143	1163	cis-acting regulatory element essential for the anaerobic induction
LOC_Os09g07670.1.MSUv7.0	1564	1584	cis-acting regulatory element essential for the anaerobic induction
LOC_Os09g07670.1.MSUv7.0	2674	2694	cis-acting regulatory element essential for the anaerobic induction
LOC_Os09g16290.1.MSUv7.0	35	55	cis-acting regulatory element essential for the anaerobic induction
LOC_Os09g16290.1.MSUv7.0	954	974	cis-acting regulatory element essential for the anaerobic induction
LOC_Os09g16290.1.MSUv7.0	1854	1874	cis-acting regulatory element essential for the anaerobic induction
LOC_Os09g16290.1.MSUv7.0	2811	2831	cis-acting regulatory element essential for the anaerobic induction
LOC_Os09g16290.1.MSUv7.0	3744	3764	cis-acting regulatory element essential for the anaerobic induction
LOC_Os09g16290.1.MSUv7.0	3886	3906	cis-acting regulatory element essential for the anaerobic induction
LOC_Os09g16380.1.MSUv7.0	1015	1035	cis-acting regulatory element essential for the anaerobic induction
LOC_Os09g16380.1.MSUv7.0	2810	2830	cis-acting regulatory element essential for the anaerobic induction
LOC_Os09g16380.1.MSUv7.0	4108	4128	cis-acting regulatory element essential for the anaerobic induction
LOC_Os09g16380.1.MSUv7.0	4291	4311	cis-acting regulatory element essential for the anaerobic induction
LOC_Os09g16380.1.MSUv7.0	6037	6057	cis-acting regulatory element essential for the anaerobic induction
LOC_Os09g16449.1.MSUv7.0	137	157	cis-acting regulatory element essential for the anaerobic induction
LOC_Os09g16449.1.MSUv7.0	498	518	cis-acting regulatory element essential for the anaerobic induction
LOC_Os09g16449.1.MSUv7.0	3392	3412	cis-acting regulatory element essential for the anaerobic induction
LOC_Os09g16458.1.MSUv7.0	933	953	cis-acting regulatory element essential for the anaerobic induction
LOC_Os09g16458.1.MSUv7.0	2759	2779	cis-acting regulatory element essential for the anaerobic induction
LOC_Os09g16458.1.MSUv7.0	3036	3056	cis-acting regulatory element essential for the anaerobic induction
LOC_Os09g16458.1.MSUv7.0	3252	3272	cis-acting regulatory element essential for the anaerobic induction
LOC_Os09g23640.1.MSUv7.0	-7	13	cis-acting regulatory element essential for the anaerobic induction
LOC_Os09g23640.1.MSUv7.0	828	848	cis-acting regulatory element essential for the anaerobic induction
LOC_Os09g23640.1.MSUv7.0	1712	1732	cis-acting regulatory element essential for the anaerobic induction
LOC_Os09g23640.1.MSUv7.0	2683	2703	cis-acting regulatory element essential for the anaerobic induction
LOC_Os10g08014.1.MSUv7.0	445	465	cis-acting regulatory element essential for the anaerobic induction
LOC_Os10g08014.1.MSUv7.0	722	742	cis-acting regulatory element essential for the anaerobic induction
LOC_Os10g08014.1.MSUv7.0	2602	2622	cis-acting regulatory element essential for the anaerobic induction
LOC_Os10g13830.1.MSUv7.0	328	348	cis-acting regulatory element essential for the anaerobic induction
LOC_Os10g13830.1.MSUv7.0	533	553	cis-acting regulatory element essential for the anaerobic induction
LOC_Os10g13830.1.MSUv7.0	1066	1086	cis-acting regulatory element essential for the anaerobic induction
LOC_Os10g13830.1.MSUv7.0	2008	2028	cis-acting regulatory element essential for the anaerobic induction
LOC_Os10g30610.1.MSUv7.0	773	793	cis-acting regulatory element essential for the anaerobic induction
LOC_Os10g30610.1.MSUv7.0	1424	1444	cis-acting regulatory element essential for the anaerobic induction
LOC_Os10g30610.1.MSUv7.0	1514	1534	cis-acting regulatory element essential for the anaerobic induction
LOC_Os10g30610.1.MSUv7.0	2925	2945	cis-acting regulatory element essential for the anaerobic induction
LOC_Os10g30610.1.MSUv7.0	3148	3168	cis-acting regulatory element essential for the anaerobic induction
LOC_Os10g30610.1.MSUv7.0	3206	3226	cis-acting regulatory element essential for the anaerobic induction
LOC_Os10g30610.1.MSUv7.0	4341	4361	cis-acting regulatory element essential for the anaerobic induction
LOC_Os10g30610.1.MSUv7.0	4382	4402	cis-acting regulatory element essential for the anaerobic induction
LOC_Os10g30610.1.MSUv7.0	4434	4454	cis-acting regulatory element essential for the anaerobic induction
LOC_Os10g35180.1.MSUv7.0	170	190	cis-acting regulatory element essential for the anaerobic induction
LOC_Os10g35180.1.MSUv7.0	890	910	cis-acting regulatory element essential for the anaerobic induction
LOC_Os10g35180.1.MSUv7.0	962	982	cis-acting regulatory element essential for the anaerobic induction
LOC_Os10g35180.1.MSUv7.0	1236	1256	cis-acting regulatory element essential for the anaerobic induction
LOC_Os10g35180.1.MSUv7.0	3720	3740	cis-acting regulatory element essential for the anaerobic induction
LOC_Os11g07600.1.MSUv7.0	468	488	cis-acting regulatory element essential for the anaerobic induction
LOC_Os11g07600.1.MSUv7.0	611	631	cis-acting regulatory element essential for the anaerobic induction
LOC_Os11g07600.1.MSUv7.0	754	774	cis-acting regulatory element essential for the anaerobic induction
LOC_Os11g07600.1.MSUv7.0	814	834	cis-acting regulatory element essential for the anaerobic induction
LOC_Os11g37700.1.MSUv7.0	1214	1234	cis-acting regulatory element essential for the anaerobic induction
LOC_Os11g37700.1.MSUv7.0	1244	1264	cis-acting regulatory element essential for the anaerobic induction
LOC_Os11g37700.1.MSUv7.0	1311	1331	cis-acting regulatory element essential for the anaerobic induction
LOC_Os11g37700.1.MSUv7.0	1579	1599	cis-acting regulatory element essential for the anaerobic induction
LOC_Os11g37700.1.MSUv7.0	1887	1907	cis-acting regulatory element essential for the anaerobic induction
LOC_Os11g37700.1.MSUv7.0	3346	3366	cis-acting regulatory element essential for the anaerobic induction
LOC_Os11g37700.1.MSUv7.0	5086	5106	cis-acting regulatory element essential for the anaerobic induction
LOC_Os11g37700.1.MSUv7.0	5437	5457	cis-acting regulatory element essential for the anaerobic induction
LOC_Os12g13720.1.MSUv7.0	561	581	cis-acting regulatory element essential for the anaerobic induction
LOC_Os12g13720.1.MSUv7.0	755	775	cis-acting regulatory element essential for the anaerobic induction
LOC_Os12g13720.1.MSUv7.0	808	828	cis-acting regulatory element essential for the anaerobic induction
LOC_Os12g13720.1.MSUv7.0	1257	1277	cis-acting regulatory element essential for the anaerobic induction
LOC_Os12g13720.1.MSUv7.0	1571	1591	cis-acting regulatory element essential for the anaerobic induction
LOC_Os12g13720.1.MSUv7.0	2550	2570	cis-acting regulatory element essential for the anaerobic induction
LOC_Os12g13720.1.MSUv7.0	3718	3738	cis-acting regulatory element essential for the anaerobic induction
LOC_Os12g13720.1.MSUv7.0	5560	5580	cis-acting regulatory element essential for the anaerobic induction
LOC_Os12g22110.1.MSUv7.0	1075	1095	cis-acting regulatory element essential for the anaerobic induction
LOC_Os12g22110.1.MSUv7.0	2602	2622	cis-acting regulatory element essential for the anaerobic induction
LOC_Os12g22284.1.MSUv7.0	87	107	cis-acting regulatory element essential for the anaerobic induction
LOC_Os12g22284.1.MSUv7.0	3022	3042	cis-acting regulatory element essential for the anaerobic induction
LOC_Os12g32820.1.MSUv7.0	41	61	cis-acting regulatory element essential for the anaerobic induction
LOC_Os12g32820.1.MSUv7.0	72	92	cis-acting regulatory element essential for the anaerobic induction
LOC_Os12g32820.1.MSUv7.0	252	272	cis-acting regulatory element essential for the anaerobic induction
LOC_Os01g03144.1.MSUv7.0	1566	1586	cis-acting regulatory element involved in auxin responsiveness
LOC_Os01g03144.1.MSUv7.0	3171	3191	cis-acting regulatory element involved in auxin responsiveness
LOC_Os01g08260.1.MSUv7.0	1692	1712	cis-acting regulatory element involved in auxin responsiveness
LOC_Os01g08260.1.MSUv7.0	3604	3624	cis-acting regulatory element involved in auxin responsiveness
LOC_Os01g24010.1.MSUv7.0	3808	3828	cis-acting regulatory element involved in auxin responsiveness
LOC_Os01g24010.1.MSUv7.0	5252	5272	cis-acting regulatory element involved in auxin responsiveness
LOC_Os01g42350.1.MSUv7.0	3856	3876	cis-acting regulatory element involved in auxin responsiveness
LOC_Os01g42370.1.MSUv7.0	3844	3864	cis-acting regulatory element involved in auxin responsiveness
LOC_Os01g42370.1.MSUv7.0	5673	5693	cis-acting regulatory element involved in auxin responsiveness
LOC_Os01g42380.1.MSUv7.0	196	216	cis-acting regulatory element involved in auxin responsiveness
LOC_Os01g42410.1.MSUv7.0	2306	2326	cis-acting regulatory element involved in auxin responsiveness
LOC_Os02g21340.1.MSUv7.0	2377	2397	cis-acting regulatory element involved in auxin responsiveness
LOC_Os02g21340.1.MSUv7.0	3061	3081	cis-acting regulatory element involved in auxin responsiveness
LOC_Os02g32690.1.MSUv7.0	4234	4254	cis-acting regulatory element involved in auxin responsiveness
LOC_Os03g17370.1.MSUv7.0	4104	4124	cis-acting regulatory element involved in auxin responsiveness
LOC_Os03g64200.1.MSUv7.0	1991	2011	cis-acting regulatory element involved in auxin responsiveness
LOC_Os06g36090.1.MSUv7.0	464	484	cis-acting regulatory element involved in auxin responsiveness
LOC_Os06g51460.1.MSUv7.0	4101	4121	cis-acting regulatory element involved in auxin responsiveness
LOC_Os08g07010.1.MSUv7.0	1561	1581	cis-acting regulatory element involved in auxin responsiveness
LOC_Os08g43120.1.MSUv7.0	3026	3046	cis-acting regulatory element involved in auxin responsiveness
LOC_Os08g43120.1.MSUv7.0	4550	4570	cis-acting regulatory element involved in auxin responsiveness
LOC_Os09g07670.1.MSUv7.0	2814	2834	cis-acting regulatory element involved in auxin responsiveness
LOC_Os09g16290.1.MSUv7.0	1050	1070	cis-acting regulatory element involved in auxin responsiveness
LOC_Os09g16290.1.MSUv7.0	4958	4978	cis-acting regulatory element involved in auxin responsiveness
LOC_Os09g16458.1.MSUv7.0	50	70	cis-acting regulatory element involved in auxin responsiveness
LOC_Os09g29670.1.MSUv7.0	405	425	cis-acting regulatory element involved in auxin responsiveness
LOC_Os10g08014.1.MSUv7.0	1888	1908	cis-acting regulatory element involved in auxin responsiveness
LOC_Os10g08014.1.MSUv7.0	2742	2762	cis-acting regulatory element involved in auxin responsiveness
LOC_Os10g13830.1.MSUv7.0	423	443	cis-acting regulatory element involved in auxin responsiveness
LOC_Os11g37700.1.MSUv7.0	3196	3216	cis-acting regulatory element involved in auxin responsiveness
LOC_Os11g37700.1.MSUv7.0	3880	3900	cis-acting regulatory element involved in auxin responsiveness
LOC_Os11g37700.1.MSUv7.0	6136	6156	cis-acting regulatory element involved in auxin responsiveness
LOC_Os12g13720.1.MSUv7.0	2634	2654	cis-acting regulatory element involved in auxin responsiveness
LOC_Os01g42370.1.MSUv7.0	793	813	cis-acting regulatory element involved in circadian control
LOC_Os01g42370.1.MSUv7.0	2662	2682	cis-acting regulatory element involved in circadian control
LOC_Os01g42380.1.MSUv7.0	2635	2655	cis-acting regulatory element involved in circadian control
LOC_Os01g42410.1.MSUv7.0	5165	5185	cis-acting regulatory element involved in circadian control
LOC_Os02g11760.1.MSUv7.0	5357	5377	cis-acting regulatory element involved in circadian control
LOC_Os02g11760.1.MSUv7.0	6032	6052	cis-acting regulatory element involved in circadian control
LOC_Os02g32690.1.MSUv7.0	4668	4688	cis-acting regulatory element involved in circadian control
LOC_Os04g44610.1.MSUv7.0	1000	1020	cis-acting regulatory element involved in circadian control
LOC_Os06g51460.1.MSUv7.0	925	945	cis-acting regulatory element involved in circadian control
LOC_Os06g51460.1.MSUv7.0	3382	3402	cis-acting regulatory element involved in circadian control
LOC_Os06g51460.1.MSUv7.0	4237	4257	cis-acting regulatory element involved in circadian control
LOC_Os07g33780.1.MSUv7.0	2588	2608	cis-acting regulatory element involved in circadian control
LOC_Os08g07010.1.MSUv7.0	1187	1207	cis-acting regulatory element involved in circadian control
LOC_Os08g43120.1.MSUv7.0	2948	2968	cis-acting regulatory element involved in circadian control
LOC_Os09g03939.1.MSUv7.0	988	1008	cis-acting regulatory element involved in circadian control
LOC_Os09g16290.1.MSUv7.0	4895	4915	cis-acting regulatory element involved in circadian control
LOC_Os09g16380.1.MSUv7.0	4997	5017	cis-acting regulatory element involved in circadian control
LOC_Os09g16449.1.MSUv7.0	772	792	cis-acting regulatory element involved in circadian control
LOC_Os09g16449.1.MSUv7.0	2104	2124	cis-acting regulatory element involved in circadian control
LOC_Os09g16449.1.MSUv7.0	3221	3241	cis-acting regulatory element involved in circadian control
LOC_Os09g16458.1.MSUv7.0	2858	2878	cis-acting regulatory element involved in circadian control
LOC_Os09g29660.1.MSUv7.0	83	103	cis-acting regulatory element involved in circadian control
LOC_Os09g29660.1.MSUv7.0	1458	1478	cis-acting regulatory element involved in circadian control
LOC_Os09g29660.1.MSUv7.0	3073	3093	cis-acting regulatory element involved in circadian control
LOC_Os10g13830.1.MSUv7.0	2108	2128	cis-acting regulatory element involved in circadian control
LOC_Os11g37700.1.MSUv7.0	5316	5336	cis-acting regulatory element involved in circadian control
LOC_Os11g37700.1.MSUv7.0	5655	5675	cis-acting regulatory element involved in circadian control
LOC_Os12g13720.1.MSUv7.0	1944	1964	cis-acting regulatory element involved in circadian control
LOC_Os12g22110.1.MSUv7.0	1358	1378	cis-acting regulatory element involved in circadian control
LOC_Os03g17350.1.MSUv7.0	2503	2523	cis-acting regulatory element involved in light responsiveness
LOC_Os03g17350.1.MSUv7.0	3508	3528	cis-acting regulatory element involved in light responsiveness
LOC_Os03g17370.1.MSUv7.0	3284	3304	cis-acting regulatory element involved in light responsiveness
LOC_Os06g36090.1.MSUv7.0	5413	5433	cis-acting regulatory element involved in light responsiveness
LOC_Os09g29670.1.MSUv7.0	3670	3690	cis-acting regulatory element involved in light responsiveness
LOC_Os01g03144.1.MSUv7.0	92	112	cis-acting regulatory element involved in light responsiveness
LOC_Os01g03144.1.MSUv7.0	183	203	cis-acting regulatory element involved in light responsiveness
LOC_Os01g03144.1.MSUv7.0	199	219	cis-acting regulatory element involved in light responsiveness
LOC_Os01g03144.1.MSUv7.0	401	421	cis-acting regulatory element involved in light responsiveness
LOC_Os01g03144.1.MSUv7.0	462	482	cis-acting regulatory element involved in light responsiveness
LOC_Os01g03144.1.MSUv7.0	1919	1939	cis-acting regulatory element involved in light responsiveness
LOC_Os01g03144.1.MSUv7.0	2201	2221	cis-acting regulatory element involved in light responsiveness
LOC_Os01g03144.1.MSUv7.0	2405	2425	cis-acting regulatory element involved in light responsiveness
LOC_Os01g03144.1.MSUv7.0	2586	2606	cis-acting regulatory element involved in light responsiveness
LOC_Os01g03144.1.MSUv7.0	3108	3128	cis-acting regulatory element involved in light responsiveness
LOC_Os01g03144.1.MSUv7.0	183	203	cis-acting regulatory element involved in light responsiveness
LOC_Os01g03144.1.MSUv7.0	810	830	cis-acting regulatory element involved in light responsiveness
LOC_Os01g03144.1.MSUv7.0	2488	2508	cis-acting regulatory element involved in light responsiveness
LOC_Os01g08260.1.MSUv7.0	114	134	cis-acting regulatory element involved in light responsiveness
LOC_Os01g08260.1.MSUv7.0	3725	3745	cis-acting regulatory element involved in light responsiveness
LOC_Os01g24010.1.MSUv7.0	670	690	cis-acting regulatory element involved in light responsiveness
LOC_Os01g24010.1.MSUv7.0	1769	1789	cis-acting regulatory element involved in light responsiveness
LOC_Os01g24010.1.MSUv7.0	3421	3441	cis-acting regulatory element involved in light responsiveness
LOC_Os01g24010.1.MSUv7.0	3423	3443	cis-acting regulatory element involved in light responsiveness
LOC_Os01g24010.1.MSUv7.0	3425	3445	cis-acting regulatory element involved in light responsiveness
LOC_Os01g24010.1.MSUv7.0	670	690	cis-acting regulatory element involved in light responsiveness
LOC_Os01g24010.1.MSUv7.0	2411	2431	cis-acting regulatory element involved in light responsiveness
LOC_Os01g24010.1.MSUv7.0	3425	3445	cis-acting regulatory element involved in light responsiveness
LOC_Os01g24010.1.MSUv7.0	3637	3657	cis-acting regulatory element involved in light responsiveness
LOC_Os01g24010.1.MSUv7.0	5968	5988	cis-acting regulatory element involved in light responsiveness
LOC_Os01g42350.1.MSUv7.0	746	766	cis-acting regulatory element involved in light responsiveness
LOC_Os01g42350.1.MSUv7.0	1373	1393	cis-acting regulatory element involved in light responsiveness
LOC_Os01g42350.1.MSUv7.0	1826	1846	cis-acting regulatory element involved in light responsiveness
LOC_Os01g42350.1.MSUv7.0	4854	4874	cis-acting regulatory element involved in light responsiveness
LOC_Os01g42350.1.MSUv7.0	5395	5415	cis-acting regulatory element involved in light responsiveness
LOC_Os01g42350.1.MSUv7.0	6097	6117	cis-acting regulatory element involved in light responsiveness
LOC_Os01g42350.1.MSUv7.0	588	608	cis-acting regulatory element involved in light responsiveness
LOC_Os01g42350.1.MSUv7.0	1131	1151	cis-acting regulatory element involved in light responsiveness
LOC_Os01g42350.1.MSUv7.0	1811	1831	cis-acting regulatory element involved in light responsiveness
LOC_Os01g42350.1.MSUv7.0	2063	2083	cis-acting regulatory element involved in light responsiveness
LOC_Os01g42350.1.MSUv7.0	2188	2208	cis-acting regulatory element involved in light responsiveness
LOC_Os01g42350.1.MSUv7.0	2282	2302	cis-acting regulatory element involved in light responsiveness
LOC_Os01g42350.1.MSUv7.0	2573	2593	cis-acting regulatory element involved in light responsiveness
LOC_Os01g42350.1.MSUv7.0	4854	4874	cis-acting regulatory element involved in light responsiveness
LOC_Os01g42350.1.MSUv7.0	5393	5413	cis-acting regulatory element involved in light responsiveness
LOC_Os01g42350.1.MSUv7.0	5395	5415	cis-acting regulatory element involved in light responsiveness
LOC_Os01g42370.1.MSUv7.0	1296	1316	cis-acting regulatory element involved in light responsiveness
LOC_Os01g42370.1.MSUv7.0	4842	4862	cis-acting regulatory element involved in light responsiveness
LOC_Os01g42370.1.MSUv7.0	5383	5403	cis-acting regulatory element involved in light responsiveness
LOC_Os01g42370.1.MSUv7.0	5935	5955	cis-acting regulatory element involved in light responsiveness
LOC_Os01g42370.1.MSUv7.0	627	647	cis-acting regulatory element involved in light responsiveness
LOC_Os01g42370.1.MSUv7.0	709	729	cis-acting regulatory element involved in light responsiveness
LOC_Os01g42370.1.MSUv7.0	1295	1315	cis-acting regulatory element involved in light responsiveness
LOC_Os01g42370.1.MSUv7.0	1296	1316	cis-acting regulatory element involved in light responsiveness
LOC_Os01g42370.1.MSUv7.0	1329	1349	cis-acting regulatory element involved in light responsiveness
LOC_Os01g42370.1.MSUv7.0	2185	2205	cis-acting regulatory element involved in light responsiveness
LOC_Os01g42370.1.MSUv7.0	2267	2287	cis-acting regulatory element involved in light responsiveness
LOC_Os01g42370.1.MSUv7.0	2558	2578	cis-acting regulatory element involved in light responsiveness
LOC_Os01g42370.1.MSUv7.0	3416	3436	cis-acting regulatory element involved in light responsiveness
LOC_Os01g42370.1.MSUv7.0	4842	4862	cis-acting regulatory element involved in light responsiveness
LOC_Os01g42370.1.MSUv7.0	5381	5401	cis-acting regulatory element involved in light responsiveness
LOC_Os01g42370.1.MSUv7.0	5383	5403	cis-acting regulatory element involved in light responsiveness
LOC_Os01g42370.1.MSUv7.0	5993	6013	cis-acting regulatory element involved in light responsiveness
LOC_Os01g42380.1.MSUv7.0	566	586	cis-acting regulatory element involved in light responsiveness
LOC_Os01g42380.1.MSUv7.0	685	705	cis-acting regulatory element involved in light responsiveness
LOC_Os01g42380.1.MSUv7.0	2084	2104	cis-acting regulatory element involved in light responsiveness
LOC_Os01g42380.1.MSUv7.0	2234	2254	cis-acting regulatory element involved in light responsiveness
LOC_Os01g42380.1.MSUv7.0	2240	2260	cis-acting regulatory element involved in light responsiveness
LOC_Os01g42380.1.MSUv7.0	2531	2551	cis-acting regulatory element involved in light responsiveness
LOC_Os01g42380.1.MSUv7.0	2726	2746	cis-acting regulatory element involved in light responsiveness
LOC_Os01g42380.1.MSUv7.0	3859	3879	cis-acting regulatory element involved in light responsiveness
LOC_Os01g42380.1.MSUv7.0	4821	4841	cis-acting regulatory element involved in light responsiveness
LOC_Os01g42380.1.MSUv7.0	2912	2932	cis-acting regulatory element involved in light responsiveness
LOC_Os01g42380.1.MSUv7.0	3666	3686	cis-acting regulatory element involved in light responsiveness
LOC_Os01g42380.1.MSUv7.0	3859	3879	cis-acting regulatory element involved in light responsiveness
LOC_Os01g42380.1.MSUv7.0	3920	3940	cis-acting regulatory element involved in light responsiveness
LOC_Os01g42380.1.MSUv7.0	4821	4841	cis-acting regulatory element involved in light responsiveness
LOC_Os01g42410.1.MSUv7.0	830	850	cis-acting regulatory element involved in light responsiveness
LOC_Os01g42410.1.MSUv7.0	2563	2583	cis-acting regulatory element involved in light responsiveness
LOC_Os01g42410.1.MSUv7.0	830	850	cis-acting regulatory element involved in light responsiveness
LOC_Os01g42410.1.MSUv7.0	2036	2056	cis-acting regulatory element involved in light responsiveness
LOC_Os01g42410.1.MSUv7.0	2201	2221	cis-acting regulatory element involved in light responsiveness
LOC_Os01g42410.1.MSUv7.0	2378	2398	cis-acting regulatory element involved in light responsiveness
LOC_Os01g42410.1.MSUv7.0	3061	3081	cis-acting regulatory element involved in light responsiveness
LOC_Os01g42410.1.MSUv7.0	4052	4072	cis-acting regulatory element involved in light responsiveness
LOC_Os01g42410.1.MSUv7.0	4776	4796	cis-acting regulatory element involved in light responsiveness
LOC_Os01g42410.1.MSUv7.0	6248	6268	cis-acting regulatory element involved in light responsiveness
LOC_Os01g42900.1.MSUv7.0	2123	2143	cis-acting regulatory element involved in light responsiveness
LOC_Os01g42900.1.MSUv7.0	2203	2223	cis-acting regulatory element involved in light responsiveness
LOC_Os01g42900.1.MSUv7.0	2378	2398	cis-acting regulatory element involved in light responsiveness
LOC_Os01g42900.1.MSUv7.0	2531	2551	cis-acting regulatory element involved in light responsiveness
LOC_Os01g42900.1.MSUv7.0	2606	2626	cis-acting regulatory element involved in light responsiveness
LOC_Os01g42900.1.MSUv7.0	2717	2737	cis-acting regulatory element involved in light responsiveness
LOC_Os01g42900.1.MSUv7.0	2864	2884	cis-acting regulatory element involved in light responsiveness
LOC_Os01g42900.1.MSUv7.0	2937	2957	cis-acting regulatory element involved in light responsiveness
LOC_Os01g42900.1.MSUv7.0	723	743	cis-acting regulatory element involved in light responsiveness
LOC_Os01g42900.1.MSUv7.0	2531	2551	cis-acting regulatory element involved in light responsiveness
LOC_Os01g52560.1.MSUv7.0	204	224	cis-acting regulatory element involved in light responsiveness
LOC_Os01g52560.1.MSUv7.0	210	230	cis-acting regulatory element involved in light responsiveness
LOC_Os01g52560.1.MSUv7.0	261	281	cis-acting regulatory element involved in light responsiveness
LOC_Os01g52560.1.MSUv7.0	3353	3373	cis-acting regulatory element involved in light responsiveness
LOC_Os01g52560.1.MSUv7.0	-7	13	cis-acting regulatory element involved in light responsiveness
LOC_Os01g52560.1.MSUv7.0	-5	15	cis-acting regulatory element involved in light responsiveness
LOC_Os01g52560.1.MSUv7.0	225	245	cis-acting regulatory element involved in light responsiveness
LOC_Os01g52560.1.MSUv7.0	228	248	cis-acting regulatory element involved in light responsiveness
LOC_Os01g52560.1.MSUv7.0	273	293	cis-acting regulatory element involved in light responsiveness
LOC_Os01g52560.1.MSUv7.0	1067	1087	cis-acting regulatory element involved in light responsiveness
LOC_Os01g52560.1.MSUv7.0	1168	1188	cis-acting regulatory element involved in light responsiveness
LOC_Os01g52560.1.MSUv7.0	1170	1190	cis-acting regulatory element involved in light responsiveness
LOC_Os01g52560.1.MSUv7.0	3352	3372	cis-acting regulatory element involved in light responsiveness
LOC_Os01g52560.1.MSUv7.0	5378	5398	cis-acting regulatory element involved in light responsiveness
LOC_Os01g61940.1.MSUv7.0	3763	3783	cis-acting regulatory element involved in light responsiveness
LOC_Os01g61940.1.MSUv7.0	4106	4126	cis-acting regulatory element involved in light responsiveness
LOC_Os01g61940.1.MSUv7.0	1272	1292	cis-acting regulatory element involved in light responsiveness
LOC_Os01g61940.1.MSUv7.0	1275	1295	cis-acting regulatory element involved in light responsiveness
LOC_Os01g61940.1.MSUv7.0	1490	1510	cis-acting regulatory element involved in light responsiveness
LOC_Os01g61940.1.MSUv7.0	1749	1769	cis-acting regulatory element involved in light responsiveness
LOC_Os01g61940.1.MSUv7.0	2006	2026	cis-acting regulatory element involved in light responsiveness
LOC_Os01g61940.1.MSUv7.0	2833	2853	cis-acting regulatory element involved in light responsiveness
LOC_Os01g61940.1.MSUv7.0	2867	2887	cis-acting regulatory element involved in light responsiveness
LOC_Os01g61940.1.MSUv7.0	3143	3163	cis-acting regulatory element involved in light responsiveness
LOC_Os01g61940.1.MSUv7.0	3145	3165	cis-acting regulatory element involved in light responsiveness
LOC_Os01g61940.1.MSUv7.0	3266	3286	cis-acting regulatory element involved in light responsiveness
LOC_Os01g61940.1.MSUv7.0	3599	3619	cis-acting regulatory element involved in light responsiveness
LOC_Os01g61940.1.MSUv7.0	3638	3658	cis-acting regulatory element involved in light responsiveness
LOC_Os01g61940.1.MSUv7.0	3788	3808	cis-acting regulatory element involved in light responsiveness
LOC_Os02g11760.1.MSUv7.0	66	86	cis-acting regulatory element involved in light responsiveness
LOC_Os02g11760.1.MSUv7.0	75	95	cis-acting regulatory element involved in light responsiveness
LOC_Os02g11760.1.MSUv7.0	1338	1358	cis-acting regulatory element involved in light responsiveness
LOC_Os02g11760.1.MSUv7.0	1495	1515	cis-acting regulatory element involved in light responsiveness
LOC_Os02g11760.1.MSUv7.0	1497	1517	cis-acting regulatory element involved in light responsiveness
LOC_Os02g11760.1.MSUv7.0	2053	2073	cis-acting regulatory element involved in light responsiveness
LOC_Os02g11760.1.MSUv7.0	4215	4235	cis-acting regulatory element involved in light responsiveness
LOC_Os02g11760.1.MSUv7.0	4819	4839	cis-acting regulatory element involved in light responsiveness
LOC_Os02g11760.1.MSUv7.0	5846	5866	cis-acting regulatory element involved in light responsiveness
LOC_Os02g11760.1.MSUv7.0	1497	1517	cis-acting regulatory element involved in light responsiveness
LOC_Os02g11760.1.MSUv7.0	2982	3002	cis-acting regulatory element involved in light responsiveness
LOC_Os02g11760.1.MSUv7.0	3997	4017	cis-acting regulatory element involved in light responsiveness
LOC_Os02g11760.1.MSUv7.0	4819	4839	cis-acting regulatory element involved in light responsiveness
LOC_Os02g21340.1.MSUv7.0	3136	3156	cis-acting regulatory element involved in light responsiveness
LOC_Os02g32690.1.MSUv7.0	1635	1655	cis-acting regulatory element involved in light responsiveness
LOC_Os02g32690.1.MSUv7.0	1722	1742	cis-acting regulatory element involved in light responsiveness
LOC_Os02g32690.1.MSUv7.0	2236	2256	cis-acting regulatory element involved in light responsiveness
LOC_Os02g32690.1.MSUv7.0	2264	2284	cis-acting regulatory element involved in light responsiveness
LOC_Os02g32690.1.MSUv7.0	5883	5903	cis-acting regulatory element involved in light responsiveness
LOC_Os02g32690.1.MSUv7.0	6004	6024	cis-acting regulatory element involved in light responsiveness
LOC_Os02g32690.1.MSUv7.0	2417	2437	cis-acting regulatory element involved in light responsiveness
LOC_Os03g06139.1.MSUv7.0	1479	1499	cis-acting regulatory element involved in light responsiveness
LOC_Os03g06139.1.MSUv7.0	1658	1678	cis-acting regulatory element involved in light responsiveness
LOC_Os03g06139.1.MSUv7.0	1794	1814	cis-acting regulatory element involved in light responsiveness
LOC_Os03g06139.1.MSUv7.0	2141	2161	cis-acting regulatory element involved in light responsiveness
LOC_Os03g06139.1.MSUv7.0	4135	4155	cis-acting regulatory element involved in light responsiveness
LOC_Os03g06139.1.MSUv7.0	375	395	cis-acting regulatory element involved in light responsiveness
LOC_Os03g06139.1.MSUv7.0	1950	1970	cis-acting regulatory element involved in light responsiveness
LOC_Os03g17350.1.MSUv7.0	474	494	cis-acting regulatory element involved in light responsiveness
LOC_Os03g17350.1.MSUv7.0	475	495	cis-acting regulatory element involved in light responsiveness
LOC_Os03g17350.1.MSUv7.0	872	892	cis-acting regulatory element involved in light responsiveness
LOC_Os03g17350.1.MSUv7.0	880	900	cis-acting regulatory element involved in light responsiveness
LOC_Os03g17350.1.MSUv7.0	986	1006	cis-acting regulatory element involved in light responsiveness
LOC_Os03g17350.1.MSUv7.0	1472	1492	cis-acting regulatory element involved in light responsiveness
LOC_Os03g17350.1.MSUv7.0	2164	2184	cis-acting regulatory element involved in light responsiveness
LOC_Os03g17350.1.MSUv7.0	2398	2418	cis-acting regulatory element involved in light responsiveness
LOC_Os03g17350.1.MSUv7.0	2415	2435	cis-acting regulatory element involved in light responsiveness
LOC_Os03g17350.1.MSUv7.0	3713	3733	cis-acting regulatory element involved in light responsiveness
LOC_Os03g17350.1.MSUv7.0	3902	3922	cis-acting regulatory element involved in light responsiveness
LOC_Os03g17350.1.MSUv7.0	4198	4218	cis-acting regulatory element involved in light responsiveness
LOC_Os03g17350.1.MSUv7.0	518	538	cis-acting regulatory element involved in light responsiveness
LOC_Os03g17350.1.MSUv7.0	872	892	cis-acting regulatory element involved in light responsiveness
LOC_Os03g17350.1.MSUv7.0	3877	3897	cis-acting regulatory element involved in light responsiveness
LOC_Os03g17350.1.MSUv7.0	3902	3922	cis-acting regulatory element involved in light responsiveness
LOC_Os03g17370.1.MSUv7.0	217	237	cis-acting regulatory element involved in light responsiveness
LOC_Os03g17370.1.MSUv7.0	793	813	cis-acting regulatory element involved in light responsiveness
LOC_Os03g17370.1.MSUv7.0	1161	1181	cis-acting regulatory element involved in light responsiveness
LOC_Os03g17370.1.MSUv7.0	1809	1829	cis-acting regulatory element involved in light responsiveness
LOC_Os03g17370.1.MSUv7.0	2126	2146	cis-acting regulatory element involved in light responsiveness
LOC_Os03g17370.1.MSUv7.0	2153	2173	cis-acting regulatory element involved in light responsiveness
LOC_Os03g17370.1.MSUv7.0	2258	2278	cis-acting regulatory element involved in light responsiveness
LOC_Os03g17370.1.MSUv7.0	2318	2338	cis-acting regulatory element involved in light responsiveness
LOC_Os03g17370.1.MSUv7.0	2804	2824	cis-acting regulatory element involved in light responsiveness
LOC_Os03g17370.1.MSUv7.0	2909	2929	cis-acting regulatory element involved in light responsiveness
LOC_Os03g17370.1.MSUv7.0	3089	3109	cis-acting regulatory element involved in light responsiveness
LOC_Os03g17370.1.MSUv7.0	3206	3226	cis-acting regulatory element involved in light responsiveness
LOC_Os03g17370.1.MSUv7.0	3833	3853	cis-acting regulatory element involved in light responsiveness
LOC_Os03g17370.1.MSUv7.0	4141	4161	cis-acting regulatory element involved in light responsiveness
LOC_Os03g17370.1.MSUv7.0	3808	3828	cis-acting regulatory element involved in light responsiveness
LOC_Os03g17370.1.MSUv7.0	3833	3853	cis-acting regulatory element involved in light responsiveness
LOC_Os03g64200.1.MSUv7.0	1707	1727	cis-acting regulatory element involved in light responsiveness
LOC_Os03g64200.1.MSUv7.0	2762	2782	cis-acting regulatory element involved in light responsiveness
LOC_Os03g64200.1.MSUv7.0	1707	1727	cis-acting regulatory element involved in light responsiveness
LOC_Os03g64200.1.MSUv7.0	4048	4068	cis-acting regulatory element involved in light responsiveness
LOC_Os03g64200.1.MSUv7.0	4049	4069	cis-acting regulatory element involved in light responsiveness
LOC_Os04g11820.1.MSUv7.0	660	680	cis-acting regulatory element involved in light responsiveness
LOC_Os04g11820.1.MSUv7.0	1139	1159	cis-acting regulatory element involved in light responsiveness
LOC_Os04g11820.1.MSUv7.0	1550	1570	cis-acting regulatory element involved in light responsiveness
LOC_Os04g11820.1.MSUv7.0	1576	1596	cis-acting regulatory element involved in light responsiveness
LOC_Os04g11820.1.MSUv7.0	2937	2957	cis-acting regulatory element involved in light responsiveness
LOC_Os04g11820.1.MSUv7.0	3024	3044	cis-acting regulatory element involved in light responsiveness
LOC_Os04g11820.1.MSUv7.0	1794	1814	cis-acting regulatory element involved in light responsiveness
LOC_Os04g44610.1.MSUv7.0	127	147	cis-acting regulatory element involved in light responsiveness
LOC_Os04g44610.1.MSUv7.0	973	993	cis-acting regulatory element involved in light responsiveness
LOC_Os04g44610.1.MSUv7.0	1583	1603	cis-acting regulatory element involved in light responsiveness
LOC_Os04g44610.1.MSUv7.0	2174	2194	cis-acting regulatory element involved in light responsiveness
LOC_Os04g44610.1.MSUv7.0	2191	2211	cis-acting regulatory element involved in light responsiveness
LOC_Os04g44610.1.MSUv7.0	2429	2449	cis-acting regulatory element involved in light responsiveness
LOC_Os04g44610.1.MSUv7.0	3132	3152	cis-acting regulatory element involved in light responsiveness
LOC_Os04g44610.1.MSUv7.0	777	797	cis-acting regulatory element involved in light responsiveness
LOC_Os04g44610.1.MSUv7.0	1632	1652	cis-acting regulatory element involved in light responsiveness
LOC_Os04g44610.1.MSUv7.0	3905	3925	cis-acting regulatory element involved in light responsiveness
LOC_Os05g02870.1.MSUv7.0	1051	1071	cis-acting regulatory element involved in light responsiveness
LOC_Os05g02870.1.MSUv7.0	1763	1783	cis-acting regulatory element involved in light responsiveness
LOC_Os05g02870.1.MSUv7.0	1806	1826	cis-acting regulatory element involved in light responsiveness
LOC_Os05g02870.1.MSUv7.0	2015	2035	cis-acting regulatory element involved in light responsiveness
LOC_Os05g02870.1.MSUv7.0	2360	2380	cis-acting regulatory element involved in light responsiveness
LOC_Os05g02870.1.MSUv7.0	2582	2602	cis-acting regulatory element involved in light responsiveness
LOC_Os05g02870.1.MSUv7.0	3107	3127	cis-acting regulatory element involved in light responsiveness
LOC_Os05g02870.1.MSUv7.0	3392	3412	cis-acting regulatory element involved in light responsiveness
LOC_Os05g02870.1.MSUv7.0	3581	3601	cis-acting regulatory element involved in light responsiveness
LOC_Os05g02870.1.MSUv7.0	3877	3897	cis-acting regulatory element involved in light responsiveness
LOC_Os05g02870.1.MSUv7.0	3899	3919	cis-acting regulatory element involved in light responsiveness
LOC_Os05g02870.1.MSUv7.0	1051	1071	cis-acting regulatory element involved in light responsiveness
LOC_Os05g02870.1.MSUv7.0	2071	2091	cis-acting regulatory element involved in light responsiveness
LOC_Os05g02890.1.MSUv7.0	1392	1412	cis-acting regulatory element involved in light responsiveness
LOC_Os05g02890.1.MSUv7.0	1398	1418	cis-acting regulatory element involved in light responsiveness
LOC_Os05g02890.1.MSUv7.0	538	558	cis-acting regulatory element involved in light responsiveness
LOC_Os05g02890.1.MSUv7.0	619	639	cis-acting regulatory element involved in light responsiveness
LOC_Os05g02890.1.MSUv7.0	1365	1385	cis-acting regulatory element involved in light responsiveness
LOC_Os05g02890.1.MSUv7.0	1392	1412	cis-acting regulatory element involved in light responsiveness
LOC_Os05g02890.1.MSUv7.0	2131	2151	cis-acting regulatory element involved in light responsiveness
LOC_Os05g02890.1.MSUv7.0	2645	2665	cis-acting regulatory element involved in light responsiveness
LOC_Os05g02890.1.MSUv7.0	3448	3468	cis-acting regulatory element involved in light responsiveness
LOC_Os05g02890.1.MSUv7.0	3449	3469	cis-acting regulatory element involved in light responsiveness
LOC_Os05g02890.1.MSUv7.0	3638	3658	cis-acting regulatory element involved in light responsiveness
LOC_Os05g02890.1.MSUv7.0	3956	3976	cis-acting regulatory element involved in light responsiveness
LOC_Os05g13520.1.MSUv7.0	1758	1778	cis-acting regulatory element involved in light responsiveness
LOC_Os05g13520.1.MSUv7.0	2276	2296	cis-acting regulatory element involved in light responsiveness
LOC_Os05g13520.1.MSUv7.0	2360	2380	cis-acting regulatory element involved in light responsiveness
LOC_Os05g13520.1.MSUv7.0	1380	1400	cis-acting regulatory element involved in light responsiveness
LOC_Os05g13520.1.MSUv7.0	2104	2124	cis-acting regulatory element involved in light responsiveness
LOC_Os05g13520.1.MSUv7.0	2345	2365	cis-acting regulatory element involved in light responsiveness
LOC_Os05g13520.1.MSUv7.0	2965	2985	cis-acting regulatory element involved in light responsiveness
LOC_Os05g13520.1.MSUv7.0	3265	3285	cis-acting regulatory element involved in light responsiveness
LOC_Os05g13520.1.MSUv7.0	3839	3859	cis-acting regulatory element involved in light responsiveness
LOC_Os05g31910.1.MSUv7.0	728	748	cis-acting regulatory element involved in light responsiveness
LOC_Os05g31910.1.MSUv7.0	1805	1825	cis-acting regulatory element involved in light responsiveness
LOC_Os05g31910.1.MSUv7.0	2693	2713	cis-acting regulatory element involved in light responsiveness
LOC_Os05g31910.1.MSUv7.0	2756	2776	cis-acting regulatory element involved in light responsiveness
LOC_Os05g31910.1.MSUv7.0	2777	2797	cis-acting regulatory element involved in light responsiveness
LOC_Os05g31910.1.MSUv7.0	3419	3439	cis-acting regulatory element involved in light responsiveness
LOC_Os05g31910.1.MSUv7.0	3514	3534	cis-acting regulatory element involved in light responsiveness
LOC_Os05g31910.1.MSUv7.0	3719	3739	cis-acting regulatory element involved in light responsiveness
LOC_Os05g31910.1.MSUv7.0	1890	1910	cis-acting regulatory element involved in light responsiveness
LOC_Os05g31910.1.MSUv7.0	2249	2269	cis-acting regulatory element involved in light responsiveness
LOC_Os06g30730.1.MSUv7.0	337	357	cis-acting regulatory element involved in light responsiveness
LOC_Os06g30730.1.MSUv7.0	1523	1543	cis-acting regulatory element involved in light responsiveness
LOC_Os06g30730.1.MSUv7.0	2149	2169	cis-acting regulatory element involved in light responsiveness
LOC_Os06g30730.1.MSUv7.0	2231	2251	cis-acting regulatory element involved in light responsiveness
LOC_Os06g30730.1.MSUv7.0	2402	2422	cis-acting regulatory element involved in light responsiveness
LOC_Os06g30730.1.MSUv7.0	2681	2701	cis-acting regulatory element involved in light responsiveness
LOC_Os06g30730.1.MSUv7.0	2725	2745	cis-acting regulatory element involved in light responsiveness
LOC_Os06g30730.1.MSUv7.0	2810	2830	cis-acting regulatory element involved in light responsiveness
LOC_Os06g30730.1.MSUv7.0	3226	3246	cis-acting regulatory element involved in light responsiveness
LOC_Os06g30730.1.MSUv7.0	3731	3751	cis-acting regulatory element involved in light responsiveness
LOC_Os06g30730.1.MSUv7.0	1523	1543	cis-acting regulatory element involved in light responsiveness
LOC_Os06g30730.1.MSUv7.0	2402	2422	cis-acting regulatory element involved in light responsiveness
LOC_Os06g36090.1.MSUv7.0	45	65	cis-acting regulatory element involved in light responsiveness
LOC_Os06g36090.1.MSUv7.0	276	296	cis-acting regulatory element involved in light responsiveness
LOC_Os06g36090.1.MSUv7.0	868	888	cis-acting regulatory element involved in light responsiveness
LOC_Os06g36090.1.MSUv7.0	989	1009	cis-acting regulatory element involved in light responsiveness
LOC_Os06g36090.1.MSUv7.0	1087	1107	cis-acting regulatory element involved in light responsiveness
LOC_Os06g36090.1.MSUv7.0	1958	1978	cis-acting regulatory element involved in light responsiveness
LOC_Os06g36090.1.MSUv7.0	3597	3617	cis-acting regulatory element involved in light responsiveness
LOC_Os06g36090.1.MSUv7.0	3756	3776	cis-acting regulatory element involved in light responsiveness
LOC_Os06g40550.1.MSUv7.0	174	194	cis-acting regulatory element involved in light responsiveness
LOC_Os06g40550.1.MSUv7.0	3265	3285	cis-acting regulatory element involved in light responsiveness
LOC_Os06g40550.1.MSUv7.0	1170	1190	cis-acting regulatory element involved in light responsiveness
LOC_Os06g40550.1.MSUv7.0	2728	2748	cis-acting regulatory element involved in light responsiveness
LOC_Os06g40550.1.MSUv7.0	2750	2770	cis-acting regulatory element involved in light responsiveness
LOC_Os06g40550.1.MSUv7.0	3065	3085	cis-acting regulatory element involved in light responsiveness
LOC_Os06g40550.1.MSUv7.0	3455	3475	cis-acting regulatory element involved in light responsiveness
LOC_Os06g40550.1.MSUv7.0	3560	3580	cis-acting regulatory element involved in light responsiveness
LOC_Os06g40550.1.MSUv7.0	3563	3583	cis-acting regulatory element involved in light responsiveness
LOC_Os06g40550.1.MSUv7.0	3818	3838	cis-acting regulatory element involved in light responsiveness
LOC_Os06g51460.1.MSUv7.0	1770	1790	cis-acting regulatory element involved in light responsiveness
LOC_Os06g51460.1.MSUv7.0	2378	2398	cis-acting regulatory element involved in light responsiveness
LOC_Os06g51460.1.MSUv7.0	1770	1790	cis-acting regulatory element involved in light responsiveness
LOC_Os07g18874.1.MSUv7.0	1276	1296	cis-acting regulatory element involved in light responsiveness
LOC_Os07g18874.1.MSUv7.0	1915	1935	cis-acting regulatory element involved in light responsiveness
LOC_Os07g18874.1.MSUv7.0	2110	2130	cis-acting regulatory element involved in light responsiveness
LOC_Os07g18874.1.MSUv7.0	2320	2340	cis-acting regulatory element involved in light responsiveness
LOC_Os07g18874.1.MSUv7.0	2350	2370	cis-acting regulatory element involved in light responsiveness
LOC_Os07g18874.1.MSUv7.0	2606	2626	cis-acting regulatory element involved in light responsiveness
LOC_Os07g18874.1.MSUv7.0	2906	2926	cis-acting regulatory element involved in light responsiveness
LOC_Os07g18874.1.MSUv7.0	3183	3203	cis-acting regulatory element involved in light responsiveness
LOC_Os07g18874.1.MSUv7.0	2621	2641	cis-acting regulatory element involved in light responsiveness
LOC_Os07g18874.1.MSUv7.0	3183	3203	cis-acting regulatory element involved in light responsiveness
LOC_Os07g33780.1.MSUv7.0	3653	3673	cis-acting regulatory element involved in light responsiveness
LOC_Os08g07010.1.MSUv7.0	213	233	cis-acting regulatory element involved in light responsiveness
LOC_Os08g07010.1.MSUv7.0	216	236	cis-acting regulatory element involved in light responsiveness
LOC_Os08g07010.1.MSUv7.0	218	238	cis-acting regulatory element involved in light responsiveness
LOC_Os08g07010.1.MSUv7.0	395	415	cis-acting regulatory element involved in light responsiveness
LOC_Os08g07010.1.MSUv7.0	2645	2665	cis-acting regulatory element involved in light responsiveness
LOC_Os08g07010.1.MSUv7.0	2648	2668	cis-acting regulatory element involved in light responsiveness
LOC_Os08g07010.1.MSUv7.0	218	238	cis-acting regulatory element involved in light responsiveness
LOC_Os08g07010.1.MSUv7.0	459	479	cis-acting regulatory element involved in light responsiveness
LOC_Os08g29570.1.MSUv7.0	460	480	cis-acting regulatory element involved in light responsiveness
LOC_Os08g29570.1.MSUv7.0	468	488	cis-acting regulatory element involved in light responsiveness
LOC_Os08g29570.1.MSUv7.0	458	478	cis-acting regulatory element involved in light responsiveness
LOC_Os08g29570.1.MSUv7.0	460	480	cis-acting regulatory element involved in light responsiveness
LOC_Os08g29570.1.MSUv7.0	468	488	cis-acting regulatory element involved in light responsiveness
LOC_Os08g29570.1.MSUv7.0	1002	1022	cis-acting regulatory element involved in light responsiveness
LOC_Os08g29570.1.MSUv7.0	3266	3286	cis-acting regulatory element involved in light responsiveness
LOC_Os08g29570.1.MSUv7.0	3869	3889	cis-acting regulatory element involved in light responsiveness
LOC_Os08g29570.1.MSUv7.0	4150	4170	cis-acting regulatory element involved in light responsiveness
LOC_Os08g29570.1.MSUv7.0	4262	4282	cis-acting regulatory element involved in light responsiveness
LOC_Os08g43120.1.MSUv7.0	1350	1370	cis-acting regulatory element involved in light responsiveness
LOC_Os08g43120.1.MSUv7.0	464	484	cis-acting regulatory element involved in light responsiveness
LOC_Os08g43120.1.MSUv7.0	874	894	cis-acting regulatory element involved in light responsiveness
LOC_Os08g43120.1.MSUv7.0	2066	2086	cis-acting regulatory element involved in light responsiveness
LOC_Os08g43120.1.MSUv7.0	2174	2194	cis-acting regulatory element involved in light responsiveness
LOC_Os08g43120.1.MSUv7.0	5891	5911	cis-acting regulatory element involved in light responsiveness
LOC_Os09g03939.1.MSUv7.0	2010	2030	cis-acting regulatory element involved in light responsiveness
LOC_Os09g03939.1.MSUv7.0	2522	2542	cis-acting regulatory element involved in light responsiveness
LOC_Os09g03939.1.MSUv7.0	1968	1988	cis-acting regulatory element involved in light responsiveness
LOC_Os09g03939.1.MSUv7.0	2269	2289	cis-acting regulatory element involved in light responsiveness
LOC_Os09g03939.1.MSUv7.0	2279	2299	cis-acting regulatory element involved in light responsiveness
LOC_Os09g03939.1.MSUv7.0	2507	2527	cis-acting regulatory element involved in light responsiveness
LOC_Os09g03939.1.MSUv7.0	2745	2765	cis-acting regulatory element involved in light responsiveness
LOC_Os09g03939.1.MSUv7.0	2864	2884	cis-acting regulatory element involved in light responsiveness
LOC_Os09g07670.1.MSUv7.0	255	275	cis-acting regulatory element involved in light responsiveness
LOC_Os09g07670.1.MSUv7.0	590	610	cis-acting regulatory element involved in light responsiveness
LOC_Os09g07670.1.MSUv7.0	832	852	cis-acting regulatory element involved in light responsiveness
LOC_Os09g07670.1.MSUv7.0	2205	2225	cis-acting regulatory element involved in light responsiveness
LOC_Os09g07670.1.MSUv7.0	2324	2344	cis-acting regulatory element involved in light responsiveness
LOC_Os09g16290.1.MSUv7.0	1678	1698	cis-acting regulatory element involved in light responsiveness
LOC_Os09g16290.1.MSUv7.0	1886	1906	cis-acting regulatory element involved in light responsiveness
LOC_Os09g16290.1.MSUv7.0	1678	1698	cis-acting regulatory element involved in light responsiveness
LOC_Os09g16380.1.MSUv7.0	259	279	cis-acting regulatory element involved in light responsiveness
LOC_Os09g16380.1.MSUv7.0	495	515	cis-acting regulatory element involved in light responsiveness
LOC_Os09g16380.1.MSUv7.0	963	983	cis-acting regulatory element involved in light responsiveness
LOC_Os09g16380.1.MSUv7.0	1624	1644	cis-acting regulatory element involved in light responsiveness
LOC_Os09g16380.1.MSUv7.0	1932	1952	cis-acting regulatory element involved in light responsiveness
LOC_Os09g16380.1.MSUv7.0	2219	2239	cis-acting regulatory element involved in light responsiveness
LOC_Os09g16380.1.MSUv7.0	4360	4380	cis-acting regulatory element involved in light responsiveness
LOC_Os09g16380.1.MSUv7.0	5851	5871	cis-acting regulatory element involved in light responsiveness
LOC_Os09g16449.1.MSUv7.0	1607	1627	cis-acting regulatory element involved in light responsiveness
LOC_Os09g16449.1.MSUv7.0	1607	1627	cis-acting regulatory element involved in light responsiveness
LOC_Os09g16458.1.MSUv7.0	1435	1455	cis-acting regulatory element involved in light responsiveness
LOC_Os09g16458.1.MSUv7.0	1500	1520	cis-acting regulatory element involved in light responsiveness
LOC_Os09g16458.1.MSUv7.0	1524	1544	cis-acting regulatory element involved in light responsiveness
LOC_Os09g16458.1.MSUv7.0	1651	1671	cis-acting regulatory element involved in light responsiveness
LOC_Os09g16458.1.MSUv7.0	1846	1866	cis-acting regulatory element involved in light responsiveness
LOC_Os09g16458.1.MSUv7.0	1847	1867	cis-acting regulatory element involved in light responsiveness
LOC_Os09g16458.1.MSUv7.0	1902	1922	cis-acting regulatory element involved in light responsiveness
LOC_Os09g16458.1.MSUv7.0	826	846	cis-acting regulatory element involved in light responsiveness
LOC_Os09g23640.1.MSUv7.0	320	340	cis-acting regulatory element involved in light responsiveness
LOC_Os09g23640.1.MSUv7.0	1009	1029	cis-acting regulatory element involved in light responsiveness
LOC_Os09g23640.1.MSUv7.0	1027	1047	cis-acting regulatory element involved in light responsiveness
LOC_Os09g23640.1.MSUv7.0	1042	1062	cis-acting regulatory element involved in light responsiveness
LOC_Os09g23640.1.MSUv7.0	2515	2535	cis-acting regulatory element involved in light responsiveness
LOC_Os09g23640.1.MSUv7.0	2546	2566	cis-acting regulatory element involved in light responsiveness
LOC_Os09g23640.1.MSUv7.0	2704	2724	cis-acting regulatory element involved in light responsiveness
LOC_Os09g23640.1.MSUv7.0	3745	3765	cis-acting regulatory element involved in light responsiveness
LOC_Os09g23640.1.MSUv7.0	4481	4501	cis-acting regulatory element involved in light responsiveness
LOC_Os09g23640.1.MSUv7.0	1009	1029	cis-acting regulatory element involved in light responsiveness
LOC_Os09g23640.1.MSUv7.0	1027	1047	cis-acting regulatory element involved in light responsiveness
LOC_Os09g23640.1.MSUv7.0	1042	1062	cis-acting regulatory element involved in light responsiveness
LOC_Os09g23640.1.MSUv7.0	3764	3784	cis-acting regulatory element involved in light responsiveness
LOC_Os09g29660.1.MSUv7.0	259	279	cis-acting regulatory element involved in light responsiveness
LOC_Os09g29660.1.MSUv7.0	259	279	cis-acting regulatory element involved in light responsiveness
LOC_Os09g29660.1.MSUv7.0	573	593	cis-acting regulatory element involved in light responsiveness
LOC_Os09g29660.1.MSUv7.0	1697	1717	cis-acting regulatory element involved in light responsiveness
LOC_Os09g29660.1.MSUv7.0	1698	1718	cis-acting regulatory element involved in light responsiveness
LOC_Os09g29660.1.MSUv7.0	2069	2089	cis-acting regulatory element involved in light responsiveness
LOC_Os09g29660.1.MSUv7.0	2518	2538	cis-acting regulatory element involved in light responsiveness
LOC_Os09g29660.1.MSUv7.0	2528	2548	cis-acting regulatory element involved in light responsiveness
LOC_Os09g29660.1.MSUv7.0	2543	2563	cis-acting regulatory element involved in light responsiveness
LOC_Os09g29660.1.MSUv7.0	2828	2848	cis-acting regulatory element involved in light responsiveness
LOC_Os09g29660.1.MSUv7.0	3664	3684	cis-acting regulatory element involved in light responsiveness
LOC_Os09g29670.1.MSUv7.0	2533	2553	cis-acting regulatory element involved in light responsiveness
LOC_Os09g29670.1.MSUv7.0	2543	2563	cis-acting regulatory element involved in light responsiveness
LOC_Os09g29670.1.MSUv7.0	2558	2578	cis-acting regulatory element involved in light responsiveness
LOC_Os09g29670.1.MSUv7.0	2843	2863	cis-acting regulatory element involved in light responsiveness
LOC_Os09g29670.1.MSUv7.0	3682	3702	cis-acting regulatory element involved in light responsiveness
LOC_Os10g08014.1.MSUv7.0	1919	1939	cis-acting regulatory element involved in light responsiveness
LOC_Os10g08014.1.MSUv7.0	1904	1924	cis-acting regulatory element involved in light responsiveness
LOC_Os10g08014.1.MSUv7.0	2261	2281	cis-acting regulatory element involved in light responsiveness
LOC_Os10g13830.1.MSUv7.0	1010	1030	cis-acting regulatory element involved in light responsiveness
LOC_Os10g13830.1.MSUv7.0	1493	1513	cis-acting regulatory element involved in light responsiveness
LOC_Os10g13830.1.MSUv7.0	1495	1515	cis-acting regulatory element involved in light responsiveness
LOC_Os10g13830.1.MSUv7.0	2756	2776	cis-acting regulatory element involved in light responsiveness
LOC_Os10g13830.1.MSUv7.0	1495	1515	cis-acting regulatory element involved in light responsiveness
LOC_Os10g13830.1.MSUv7.0	2351	2371	cis-acting regulatory element involved in light responsiveness
LOC_Os10g30610.1.MSUv7.0	2249	2269	cis-acting regulatory element involved in light responsiveness
LOC_Os10g30610.1.MSUv7.0	2634	2654	cis-acting regulatory element involved in light responsiveness
LOC_Os10g30610.1.MSUv7.0	4299	4319	cis-acting regulatory element involved in light responsiveness
LOC_Os10g30610.1.MSUv7.0	1911	1931	cis-acting regulatory element involved in light responsiveness
LOC_Os10g30610.1.MSUv7.0	2634	2654	cis-acting regulatory element involved in light responsiveness
LOC_Os10g30610.1.MSUv7.0	3987	4007	cis-acting regulatory element involved in light responsiveness
LOC_Os10g35180.1.MSUv7.0	3385	3405	cis-acting regulatory element involved in light responsiveness
LOC_Os10g35180.1.MSUv7.0	3902	3922	cis-acting regulatory element involved in light responsiveness
LOC_Os10g35180.1.MSUv7.0	446	466	cis-acting regulatory element involved in light responsiveness
LOC_Os10g35180.1.MSUv7.0	2069	2089	cis-acting regulatory element involved in light responsiveness
LOC_Os10g35180.1.MSUv7.0	2165	2185	cis-acting regulatory element involved in light responsiveness
LOC_Os10g35180.1.MSUv7.0	2207	2227	cis-acting regulatory element involved in light responsiveness
LOC_Os10g35180.1.MSUv7.0	2255	2275	cis-acting regulatory element involved in light responsiveness
LOC_Os10g35180.1.MSUv7.0	3917	3937	cis-acting regulatory element involved in light responsiveness
LOC_Os10g35180.1.MSUv7.0	3929	3949	cis-acting regulatory element involved in light responsiveness
LOC_Os11g07600.1.MSUv7.0	1663	1683	cis-acting regulatory element involved in light responsiveness
LOC_Os11g07600.1.MSUv7.0	1695	1715	cis-acting regulatory element involved in light responsiveness
LOC_Os11g07600.1.MSUv7.0	1919	1939	cis-acting regulatory element involved in light responsiveness
LOC_Os11g07600.1.MSUv7.0	2040	2060	cis-acting regulatory element involved in light responsiveness
LOC_Os11g07600.1.MSUv7.0	2042	2062	cis-acting regulatory element involved in light responsiveness
LOC_Os11g07600.1.MSUv7.0	2357	2377	cis-acting regulatory element involved in light responsiveness
LOC_Os11g07600.1.MSUv7.0	2834	2854	cis-acting regulatory element involved in light responsiveness
LOC_Os11g07600.1.MSUv7.0	3124	3144	cis-acting regulatory element involved in light responsiveness
LOC_Os11g07600.1.MSUv7.0	3482	3502	cis-acting regulatory element involved in light responsiveness
LOC_Os11g07600.1.MSUv7.0	1663	1683	cis-acting regulatory element involved in light responsiveness
LOC_Os11g07600.1.MSUv7.0	2921	2941	cis-acting regulatory element involved in light responsiveness
LOC_Os11g07600.1.MSUv7.0	3608	3628	cis-acting regulatory element involved in light responsiveness
LOC_Os11g22350.1.MSUv7.0	98	118	cis-acting regulatory element involved in light responsiveness
LOC_Os11g22350.1.MSUv7.0	855	875	cis-acting regulatory element involved in light responsiveness
LOC_Os11g22350.1.MSUv7.0	1161	1181	cis-acting regulatory element involved in light responsiveness
LOC_Os11g22350.1.MSUv7.0	1393	1413	cis-acting regulatory element involved in light responsiveness
LOC_Os11g22350.1.MSUv7.0	3631	3651	cis-acting regulatory element involved in light responsiveness
LOC_Os11g22350.1.MSUv7.0	233	253	cis-acting regulatory element involved in light responsiveness
LOC_Os11g22350.1.MSUv7.0	853	873	cis-acting regulatory element involved in light responsiveness
LOC_Os11g22350.1.MSUv7.0	855	875	cis-acting regulatory element involved in light responsiveness
LOC_Os11g22350.1.MSUv7.0	1103	1123	cis-acting regulatory element involved in light responsiveness
LOC_Os11g22350.1.MSUv7.0	1188	1208	cis-acting regulatory element involved in light responsiveness
LOC_Os11g22350.1.MSUv7.0	1191	1211	cis-acting regulatory element involved in light responsiveness
LOC_Os11g22350.1.MSUv7.0	1391	1411	cis-acting regulatory element involved in light responsiveness
LOC_Os11g22350.1.MSUv7.0	1393	1413	cis-acting regulatory element involved in light responsiveness
LOC_Os11g22350.1.MSUv7.0	2759	2779	cis-acting regulatory element involved in light responsiveness
LOC_Os11g22350.1.MSUv7.0	2812	2832	cis-acting regulatory element involved in light responsiveness
LOC_Os11g22350.1.MSUv7.0	3476	3496	cis-acting regulatory element involved in light responsiveness
LOC_Os11g22350.1.MSUv7.0	3851	3871	cis-acting regulatory element involved in light responsiveness
LOC_Os11g37700.1.MSUv7.0	268	288	cis-acting regulatory element involved in light responsiveness
LOC_Os11g37700.1.MSUv7.0	1233	1253	cis-acting regulatory element involved in light responsiveness
LOC_Os11g37700.1.MSUv7.0	2141	2161	cis-acting regulatory element involved in light responsiveness
LOC_Os11g37700.1.MSUv7.0	2240	2260	cis-acting regulatory element involved in light responsiveness
LOC_Os11g37700.1.MSUv7.0	3312	3332	cis-acting regulatory element involved in light responsiveness
LOC_Os11g37700.1.MSUv7.0	1056	1076	cis-acting regulatory element involved in light responsiveness
LOC_Os11g37700.1.MSUv7.0	3312	3332	cis-acting regulatory element involved in light responsiveness
LOC_Os12g13720.1.MSUv7.0	1979	1999	cis-acting regulatory element involved in light responsiveness
LOC_Os12g13720.1.MSUv7.0	125	145	cis-acting regulatory element involved in light responsiveness
LOC_Os12g13720.1.MSUv7.0	131	151	cis-acting regulatory element involved in light responsiveness
LOC_Os12g13720.1.MSUv7.0	1171	1191	cis-acting regulatory element involved in light responsiveness
LOC_Os12g13720.1.MSUv7.0	2915	2935	cis-acting regulatory element involved in light responsiveness
LOC_Os12g13720.1.MSUv7.0	4567	4587	cis-acting regulatory element involved in light responsiveness
LOC_Os12g13720.1.MSUv7.0	5328	5348	cis-acting regulatory element involved in light responsiveness
LOC_Os12g13720.1.MSUv7.0	5449	5469	cis-acting regulatory element involved in light responsiveness
LOC_Os12g22110.1.MSUv7.0	394	414	cis-acting regulatory element involved in light responsiveness
LOC_Os12g22110.1.MSUv7.0	2144	2164	cis-acting regulatory element involved in light responsiveness
LOC_Os12g22110.1.MSUv7.0	2249	2269	cis-acting regulatory element involved in light responsiveness
LOC_Os12g22110.1.MSUv7.0	2429	2449	cis-acting regulatory element involved in light responsiveness
LOC_Os12g22110.1.MSUv7.0	393	413	cis-acting regulatory element involved in light responsiveness
LOC_Os12g22110.1.MSUv7.0	394	414	cis-acting regulatory element involved in light responsiveness
LOC_Os12g22110.1.MSUv7.0	2129	2149	cis-acting regulatory element involved in light responsiveness
LOC_Os12g22110.1.MSUv7.0	2249	2269	cis-acting regulatory element involved in light responsiveness
LOC_Os12g22284.1.MSUv7.0	140	160	cis-acting regulatory element involved in light responsiveness
LOC_Os12g22284.1.MSUv7.0	191	211	cis-acting regulatory element involved in light responsiveness
LOC_Os12g22284.1.MSUv7.0	498	518	cis-acting regulatory element involved in light responsiveness
LOC_Os12g22284.1.MSUv7.0	1369	1389	cis-acting regulatory element involved in light responsiveness
LOC_Os12g22284.1.MSUv7.0	1812	1832	cis-acting regulatory element involved in light responsiveness
LOC_Os12g22284.1.MSUv7.0	1853	1873	cis-acting regulatory element involved in light responsiveness
LOC_Os12g22284.1.MSUv7.0	1999	2019	cis-acting regulatory element involved in light responsiveness
LOC_Os12g22284.1.MSUv7.0	2160	2180	cis-acting regulatory element involved in light responsiveness
LOC_Os12g22284.1.MSUv7.0	2302	2322	cis-acting regulatory element involved in light responsiveness
LOC_Os12g22284.1.MSUv7.0	2312	2332	cis-acting regulatory element involved in light responsiveness
LOC_Os12g22284.1.MSUv7.0	2846	2866	cis-acting regulatory element involved in light responsiveness
LOC_Os12g22284.1.MSUv7.0	653	673	cis-acting regulatory element involved in light responsiveness
LOC_Os12g22284.1.MSUv7.0	1850	1870	cis-acting regulatory element involved in light responsiveness
LOC_Os12g22284.1.MSUv7.0	1853	1873	cis-acting regulatory element involved in light responsiveness
LOC_Os12g22284.1.MSUv7.0	2561	2581	cis-acting regulatory element involved in light responsiveness
LOC_Os12g32820.1.MSUv7.0	309	329	cis-acting regulatory element involved in light responsiveness
LOC_Os12g32820.1.MSUv7.0	311	331	cis-acting regulatory element involved in light responsiveness
LOC_Os12g32820.1.MSUv7.0	336	356	cis-acting regulatory element involved in light responsiveness
LOC_Os12g32820.1.MSUv7.0	338	358	cis-acting regulatory element involved in light responsiveness
LOC_Os12g32820.1.MSUv7.0	307	327	cis-acting regulatory element involved in light responsiveness
LOC_Os12g32820.1.MSUv7.0	309	329	cis-acting regulatory element involved in light responsiveness
LOC_Os12g32820.1.MSUv7.0	311	331	cis-acting regulatory element involved in light responsiveness
LOC_Os12g32820.1.MSUv7.0	336	356	cis-acting regulatory element involved in light responsiveness
LOC_Os12g32820.1.MSUv7.0	338	358	cis-acting regulatory element involved in light responsiveness
LOC_Os12g32820.1.MSUv7.0	349	369	cis-acting regulatory element involved in light responsiveness
LOC_Os12g32820.1.MSUv7.0	595	615	cis-acting regulatory element involved in light responsiveness
LOC_Os12g32820.1.MSUv7.0	1781	1801	cis-acting regulatory element involved in light responsiveness
LOC_Os01g24010.1.MSUv7.0	1226	1246	cis-acting regulatory element involved in seed-specific regulation
LOC_Os01g24010.1.MSUv7.0	1603	1623	cis-acting regulatory element involved in seed-specific regulation
LOC_Os01g42410.1.MSUv7.0	938	958	cis-acting regulatory element involved in seed-specific regulation
LOC_Os01g42410.1.MSUv7.0	1509	1529	cis-acting regulatory element involved in seed-specific regulation
LOC_Os02g11760.1.MSUv7.0	1095	1115	cis-acting regulatory element involved in seed-specific regulation
LOC_Os02g32690.1.MSUv7.0	1027	1047	cis-acting regulatory element involved in seed-specific regulation
LOC_Os02g32690.1.MSUv7.0	1077	1097	cis-acting regulatory element involved in seed-specific regulation
LOC_Os02g32690.1.MSUv7.0	1144	1164	cis-acting regulatory element involved in seed-specific regulation
LOC_Os04g11820.1.MSUv7.0	2505	2525	cis-acting regulatory element involved in seed-specific regulation
LOC_Os06g40550.1.MSUv7.0	1071	1091	cis-acting regulatory element involved in seed-specific regulation
LOC_Os09g29660.1.MSUv7.0	952	972	cis-acting regulatory element involved in seed-specific regulation
LOC_Os10g35180.1.MSUv7.0	1024	1044	cis-acting regulatory element involved in seed-specific regulation
LOC_Os10g35180.1.MSUv7.0	1274	1294	cis-acting regulatory element involved in seed-specific regulation
LOC_Os10g35180.1.MSUv7.0	1677	1697	cis-acting regulatory element involved in seed-specific regulation
LOC_Os12g22110.1.MSUv7.0	119	139	cis-acting regulatory element involved in seed-specific regulation
LOC_Os12g22110.1.MSUv7.0	717	737	cis-acting regulatory element involved in seed-specific regulation
LOC_Os12g22110.1.MSUv7.0	1092	1112	cis-acting regulatory element involved in seed-specific regulation
LOC_Os12g22284.1.MSUv7.0	679	699	cis-acting regulatory element involved in seed-specific regulation
LOC_Os12g22284.1.MSUv7.0	683	703	cis-acting regulatory element involved in seed-specific regulation
LOC_Os01g03144.1.MSUv7.0	461	481	cis-acting regulatory element involved in the MeJA-responsiveness
LOC_Os01g03144.1.MSUv7.0	1193	1213	cis-acting regulatory element involved in the MeJA-responsiveness
LOC_Os01g03144.1.MSUv7.0	1469	1489	cis-acting regulatory element involved in the MeJA-responsiveness
LOC_Os01g03144.1.MSUv7.0	1517	1537	cis-acting regulatory element involved in the MeJA-responsiveness
LOC_Os01g03144.1.MSUv7.0	1537	1557	cis-acting regulatory element involved in the MeJA-responsiveness
LOC_Os01g03144.1.MSUv7.0	1792	1812	cis-acting regulatory element involved in the MeJA-responsiveness
LOC_Os01g03144.1.MSUv7.0	1951	1971	cis-acting regulatory element involved in the MeJA-responsiveness
LOC_Os01g03144.1.MSUv7.0	2151	2171	cis-acting regulatory element involved in the MeJA-responsiveness
LOC_Os01g03144.1.MSUv7.0	3685	3705	cis-acting regulatory element involved in the MeJA-responsiveness
LOC_Os01g08260.1.MSUv7.0	267	287	cis-acting regulatory element involved in the MeJA-responsiveness
LOC_Os01g08260.1.MSUv7.0	2499	2519	cis-acting regulatory element involved in the MeJA-responsiveness
LOC_Os01g08260.1.MSUv7.0	3076	3096	cis-acting regulatory element involved in the MeJA-responsiveness
LOC_Os01g24010.1.MSUv7.0	460	480	cis-acting regulatory element involved in the MeJA-responsiveness
LOC_Os01g24010.1.MSUv7.0	1476	1496	cis-acting regulatory element involved in the MeJA-responsiveness
LOC_Os01g24010.1.MSUv7.0	2527	2547	cis-acting regulatory element involved in the MeJA-responsiveness
LOC_Os01g24010.1.MSUv7.0	2530	2550	cis-acting regulatory element involved in the MeJA-responsiveness
LOC_Os01g24010.1.MSUv7.0	3847	3867	cis-acting regulatory element involved in the MeJA-responsiveness
LOC_Os01g42350.1.MSUv7.0	638	658	cis-acting regulatory element involved in the MeJA-responsiveness
LOC_Os01g42350.1.MSUv7.0	1823	1843	cis-acting regulatory element involved in the MeJA-responsiveness
LOC_Os01g42350.1.MSUv7.0	3241	3261	cis-acting regulatory element involved in the MeJA-responsiveness
LOC_Os01g42350.1.MSUv7.0	3657	3677	cis-acting regulatory element involved in the MeJA-responsiveness
LOC_Os01g42350.1.MSUv7.0	6124	6144	cis-acting regulatory element involved in the MeJA-responsiveness
LOC_Os01g42350.1.MSUv7.0	6264	6284	cis-acting regulatory element involved in the MeJA-responsiveness
LOC_Os01g42370.1.MSUv7.0	501	521	cis-acting regulatory element involved in the MeJA-responsiveness
LOC_Os01g42370.1.MSUv7.0	2563	2583	cis-acting regulatory element involved in the MeJA-responsiveness
LOC_Os01g42370.1.MSUv7.0	2575	2595	cis-acting regulatory element involved in the MeJA-responsiveness
LOC_Os01g42370.1.MSUv7.0	3229	3249	cis-acting regulatory element involved in the MeJA-responsiveness
LOC_Os01g42370.1.MSUv7.0	6159	6179	cis-acting regulatory element involved in the MeJA-responsiveness
LOC_Os01g42380.1.MSUv7.0	684	704	cis-acting regulatory element involved in the MeJA-responsiveness
LOC_Os01g42380.1.MSUv7.0	2536	2556	cis-acting regulatory element involved in the MeJA-responsiveness
LOC_Os01g42380.1.MSUv7.0	2752	2772	cis-acting regulatory element involved in the MeJA-responsiveness
LOC_Os01g42380.1.MSUv7.0	2857	2877	cis-acting regulatory element involved in the MeJA-responsiveness
LOC_Os01g42380.1.MSUv7.0	3393	3413	cis-acting regulatory element involved in the MeJA-responsiveness
LOC_Os01g42380.1.MSUv7.0	3901	3921	cis-acting regulatory element involved in the MeJA-responsiveness
LOC_Os01g42380.1.MSUv7.0	4373	4393	cis-acting regulatory element involved in the MeJA-responsiveness
LOC_Os01g42380.1.MSUv7.0	4438	4458	cis-acting regulatory element involved in the MeJA-responsiveness
LOC_Os01g42380.1.MSUv7.0	5679	5699	cis-acting regulatory element involved in the MeJA-responsiveness
LOC_Os01g42380.1.MSUv7.0	6091	6111	cis-acting regulatory element involved in the MeJA-responsiveness
LOC_Os01g42410.1.MSUv7.0	335	355	cis-acting regulatory element involved in the MeJA-responsiveness
LOC_Os01g42410.1.MSUv7.0	2416	2436	cis-acting regulatory element involved in the MeJA-responsiveness
LOC_Os01g42410.1.MSUv7.0	2494	2514	cis-acting regulatory element involved in the MeJA-responsiveness
LOC_Os01g42410.1.MSUv7.0	2497	2517	cis-acting regulatory element involved in the MeJA-responsiveness
LOC_Os01g42410.1.MSUv7.0	3184	3204	cis-acting regulatory element involved in the MeJA-responsiveness
LOC_Os01g42410.1.MSUv7.0	4051	4071	cis-acting regulatory element involved in the MeJA-responsiveness
LOC_Os01g42410.1.MSUv7.0	5584	5604	cis-acting regulatory element involved in the MeJA-responsiveness
LOC_Os01g42900.1.MSUv7.0	39	59	cis-acting regulatory element involved in the MeJA-responsiveness
LOC_Os01g42900.1.MSUv7.0	1534	1554	cis-acting regulatory element involved in the MeJA-responsiveness
LOC_Os01g42900.1.MSUv7.0	1707	1727	cis-acting regulatory element involved in the MeJA-responsiveness
LOC_Os01g42900.1.MSUv7.0	2202	2222	cis-acting regulatory element involved in the MeJA-responsiveness
LOC_Os01g42900.1.MSUv7.0	2866	2886	cis-acting regulatory element involved in the MeJA-responsiveness
LOC_Os01g42900.1.MSUv7.0	2961	2981	cis-acting regulatory element involved in the MeJA-responsiveness
LOC_Os01g42900.1.MSUv7.0	3415	3435	cis-acting regulatory element involved in the MeJA-responsiveness
LOC_Os01g42900.1.MSUv7.0	3616	3636	cis-acting regulatory element involved in the MeJA-responsiveness
LOC_Os01g42900.1.MSUv7.0	3751	3771	cis-acting regulatory element involved in the MeJA-responsiveness
LOC_Os01g52560.1.MSUv7.0	359	379	cis-acting regulatory element involved in the MeJA-responsiveness
LOC_Os01g52560.1.MSUv7.0	490	510	cis-acting regulatory element involved in the MeJA-responsiveness
LOC_Os01g52560.1.MSUv7.0	592	612	cis-acting regulatory element involved in the MeJA-responsiveness
LOC_Os01g52560.1.MSUv7.0	786	806	cis-acting regulatory element involved in the MeJA-responsiveness
LOC_Os01g52560.1.MSUv7.0	971	991	cis-acting regulatory element involved in the MeJA-responsiveness
LOC_Os01g52560.1.MSUv7.0	1002	1022	cis-acting regulatory element involved in the MeJA-responsiveness
LOC_Os01g52560.1.MSUv7.0	1093	1113	cis-acting regulatory element involved in the MeJA-responsiveness
LOC_Os01g52560.1.MSUv7.0	1422	1442	cis-acting regulatory element involved in the MeJA-responsiveness
LOC_Os01g52560.1.MSUv7.0	2002	2022	cis-acting regulatory element involved in the MeJA-responsiveness
LOC_Os01g52560.1.MSUv7.0	2245	2265	cis-acting regulatory element involved in the MeJA-responsiveness
LOC_Os01g61940.1.MSUv7.0	1265	1285	cis-acting regulatory element involved in the MeJA-responsiveness
LOC_Os01g61940.1.MSUv7.0	1457	1477	cis-acting regulatory element involved in the MeJA-responsiveness
LOC_Os01g61940.1.MSUv7.0	2332	2352	cis-acting regulatory element involved in the MeJA-responsiveness
LOC_Os01g61940.1.MSUv7.0	2509	2529	cis-acting regulatory element involved in the MeJA-responsiveness
LOC_Os01g61940.1.MSUv7.0	2542	2562	cis-acting regulatory element involved in the MeJA-responsiveness
LOC_Os01g61940.1.MSUv7.0	2566	2586	cis-acting regulatory element involved in the MeJA-responsiveness
LOC_Os01g61940.1.MSUv7.0	3130	3150	cis-acting regulatory element involved in the MeJA-responsiveness
LOC_Os01g61940.1.MSUv7.0	3333	3353	cis-acting regulatory element involved in the MeJA-responsiveness
LOC_Os01g61940.1.MSUv7.0	3760	3780	cis-acting regulatory element involved in the MeJA-responsiveness
LOC_Os01g61940.1.MSUv7.0	3778	3798	cis-acting regulatory element involved in the MeJA-responsiveness
LOC_Os01g61940.1.MSUv7.0	3790	3810	cis-acting regulatory element involved in the MeJA-responsiveness
LOC_Os01g61940.1.MSUv7.0	3910	3930	cis-acting regulatory element involved in the MeJA-responsiveness
LOC_Os01g61940.1.MSUv7.0	4066	4086	cis-acting regulatory element involved in the MeJA-responsiveness
LOC_Os01g61940.1.MSUv7.0	4128	4148	cis-acting regulatory element involved in the MeJA-responsiveness
LOC_Os01g61940.1.MSUv7.0	4159	4179	cis-acting regulatory element involved in the MeJA-responsiveness
LOC_Os02g11760.1.MSUv7.0	46	66	cis-acting regulatory element involved in the MeJA-responsiveness
LOC_Os02g11760.1.MSUv7.0	1398	1418	cis-acting regulatory element involved in the MeJA-responsiveness
LOC_Os02g11760.1.MSUv7.0	1694	1714	cis-acting regulatory element involved in the MeJA-responsiveness
LOC_Os02g11760.1.MSUv7.0	1870	1890	cis-acting regulatory element involved in the MeJA-responsiveness
LOC_Os02g11760.1.MSUv7.0	3079	3099	cis-acting regulatory element involved in the MeJA-responsiveness
LOC_Os02g11760.1.MSUv7.0	3606	3626	cis-acting regulatory element involved in the MeJA-responsiveness
LOC_Os02g21340.1.MSUv7.0	2446	2466	cis-acting regulatory element involved in the MeJA-responsiveness
LOC_Os02g21340.1.MSUv7.0	3182	3202	cis-acting regulatory element involved in the MeJA-responsiveness
LOC_Os02g32690.1.MSUv7.0	300	320	cis-acting regulatory element involved in the MeJA-responsiveness
LOC_Os02g32690.1.MSUv7.0	1161	1181	cis-acting regulatory element involved in the MeJA-responsiveness
LOC_Os02g32690.1.MSUv7.0	1242	1262	cis-acting regulatory element involved in the MeJA-responsiveness
LOC_Os02g32690.1.MSUv7.0	1885	1905	cis-acting regulatory element involved in the MeJA-responsiveness
LOC_Os02g32690.1.MSUv7.0	2545	2565	cis-acting regulatory element involved in the MeJA-responsiveness
LOC_Os02g32690.1.MSUv7.0	5146	5166	cis-acting regulatory element involved in the MeJA-responsiveness
LOC_Os03g06139.1.MSUv7.0	425	445	cis-acting regulatory element involved in the MeJA-responsiveness
LOC_Os03g06139.1.MSUv7.0	1954	1974	cis-acting regulatory element involved in the MeJA-responsiveness
LOC_Os03g06139.1.MSUv7.0	2145	2165	cis-acting regulatory element involved in the MeJA-responsiveness
LOC_Os03g06139.1.MSUv7.0	2841	2861	cis-acting regulatory element involved in the MeJA-responsiveness
LOC_Os03g06139.1.MSUv7.0	3478	3498	cis-acting regulatory element involved in the MeJA-responsiveness
LOC_Os03g17350.1.MSUv7.0	2281	2301	cis-acting regulatory element involved in the MeJA-responsiveness
LOC_Os03g17350.1.MSUv7.0	2367	2387	cis-acting regulatory element involved in the MeJA-responsiveness
LOC_Os03g17350.1.MSUv7.0	2590	2610	cis-acting regulatory element involved in the MeJA-responsiveness
LOC_Os03g17350.1.MSUv7.0	2952	2972	cis-acting regulatory element involved in the MeJA-responsiveness
LOC_Os03g17350.1.MSUv7.0	2992	3012	cis-acting regulatory element involved in the MeJA-responsiveness
LOC_Os03g17350.1.MSUv7.0	3415	3435	cis-acting regulatory element involved in the MeJA-responsiveness
LOC_Os03g17350.1.MSUv7.0	3447	3467	cis-acting regulatory element involved in the MeJA-responsiveness
LOC_Os03g17350.1.MSUv7.0	3897	3917	cis-acting regulatory element involved in the MeJA-responsiveness
LOC_Os03g17350.1.MSUv7.0	4024	4044	cis-acting regulatory element involved in the MeJA-responsiveness
LOC_Os03g17370.1.MSUv7.0	260	280	cis-acting regulatory element involved in the MeJA-responsiveness
LOC_Os03g17370.1.MSUv7.0	1492	1512	cis-acting regulatory element involved in the MeJA-responsiveness
LOC_Os03g17370.1.MSUv7.0	2265	2285	cis-acting regulatory element involved in the MeJA-responsiveness
LOC_Os03g17370.1.MSUv7.0	2315	2335	cis-acting regulatory element involved in the MeJA-responsiveness
LOC_Os03g17370.1.MSUv7.0	2512	2532	cis-acting regulatory element involved in the MeJA-responsiveness
LOC_Os03g17370.1.MSUv7.0	2569	2589	cis-acting regulatory element involved in the MeJA-responsiveness
LOC_Os03g17370.1.MSUv7.0	3450	3470	cis-acting regulatory element involved in the MeJA-responsiveness
LOC_Os03g17370.1.MSUv7.0	3805	3825	cis-acting regulatory element involved in the MeJA-responsiveness
LOC_Os03g17370.1.MSUv7.0	4176	4196	cis-acting regulatory element involved in the MeJA-responsiveness
LOC_Os03g64200.1.MSUv7.0	188	208	cis-acting regulatory element involved in the MeJA-responsiveness
LOC_Os03g64200.1.MSUv7.0	1178	1198	cis-acting regulatory element involved in the MeJA-responsiveness
LOC_Os03g64200.1.MSUv7.0	2338	2358	cis-acting regulatory element involved in the MeJA-responsiveness
LOC_Os03g64200.1.MSUv7.0	2380	2400	cis-acting regulatory element involved in the MeJA-responsiveness
LOC_Os03g64200.1.MSUv7.0	3597	3617	cis-acting regulatory element involved in the MeJA-responsiveness
LOC_Os04g11820.1.MSUv7.0	268	288	cis-acting regulatory element involved in the MeJA-responsiveness
LOC_Os04g11820.1.MSUv7.0	434	454	cis-acting regulatory element involved in the MeJA-responsiveness
LOC_Os04g11820.1.MSUv7.0	443	463	cis-acting regulatory element involved in the MeJA-responsiveness
LOC_Os04g11820.1.MSUv7.0	2939	2959	cis-acting regulatory element involved in the MeJA-responsiveness
LOC_Os04g11820.1.MSUv7.0	3053	3073	cis-acting regulatory element involved in the MeJA-responsiveness
LOC_Os04g11820.1.MSUv7.0	3499	3519	cis-acting regulatory element involved in the MeJA-responsiveness
LOC_Os04g11820.1.MSUv7.0	3956	3976	cis-acting regulatory element involved in the MeJA-responsiveness
LOC_Os04g44610.1.MSUv7.0	56	76	cis-acting regulatory element involved in the MeJA-responsiveness
LOC_Os04g44610.1.MSUv7.0	292	312	cis-acting regulatory element involved in the MeJA-responsiveness
LOC_Os04g44610.1.MSUv7.0	326	346	cis-acting regulatory element involved in the MeJA-responsiveness
LOC_Os04g44610.1.MSUv7.0	731	751	cis-acting regulatory element involved in the MeJA-responsiveness
LOC_Os04g44610.1.MSUv7.0	899	919	cis-acting regulatory element involved in the MeJA-responsiveness
LOC_Os04g44610.1.MSUv7.0	1230	1250	cis-acting regulatory element involved in the MeJA-responsiveness
LOC_Os04g44610.1.MSUv7.0	2190	2210	cis-acting regulatory element involved in the MeJA-responsiveness
LOC_Os04g44610.1.MSUv7.0	2433	2453	cis-acting regulatory element involved in the MeJA-responsiveness
LOC_Os04g44610.1.MSUv7.0	2463	2483	cis-acting regulatory element involved in the MeJA-responsiveness
LOC_Os04g44610.1.MSUv7.0	2590	2610	cis-acting regulatory element involved in the MeJA-responsiveness
LOC_Os04g44610.1.MSUv7.0	2617	2637	cis-acting regulatory element involved in the MeJA-responsiveness
LOC_Os04g44610.1.MSUv7.0	2641	2661	cis-acting regulatory element involved in the MeJA-responsiveness
LOC_Os04g44610.1.MSUv7.0	2733	2753	cis-acting regulatory element involved in the MeJA-responsiveness
LOC_Os04g44610.1.MSUv7.0	2953	2973	cis-acting regulatory element involved in the MeJA-responsiveness
LOC_Os04g44610.1.MSUv7.0	3304	3324	cis-acting regulatory element involved in the MeJA-responsiveness
LOC_Os04g44610.1.MSUv7.0	3370	3390	cis-acting regulatory element involved in the MeJA-responsiveness
LOC_Os04g44610.1.MSUv7.0	3607	3627	cis-acting regulatory element involved in the MeJA-responsiveness
LOC_Os05g02870.1.MSUv7.0	10	30	cis-acting regulatory element involved in the MeJA-responsiveness
LOC_Os05g02870.1.MSUv7.0	1805	1825	cis-acting regulatory element involved in the MeJA-responsiveness
LOC_Os05g02870.1.MSUv7.0	2206	2226	cis-acting regulatory element involved in the MeJA-responsiveness
LOC_Os05g02870.1.MSUv7.0	2347	2367	cis-acting regulatory element involved in the MeJA-responsiveness
LOC_Os05g02870.1.MSUv7.0	2686	2706	cis-acting regulatory element involved in the MeJA-responsiveness
LOC_Os05g02870.1.MSUv7.0	2692	2712	cis-acting regulatory element involved in the MeJA-responsiveness
LOC_Os05g02870.1.MSUv7.0	2911	2931	cis-acting regulatory element involved in the MeJA-responsiveness
LOC_Os05g02870.1.MSUv7.0	3198	3218	cis-acting regulatory element involved in the MeJA-responsiveness
LOC_Os05g02870.1.MSUv7.0	3472	3492	cis-acting regulatory element involved in the MeJA-responsiveness
LOC_Os05g02870.1.MSUv7.0	3555	3575	cis-acting regulatory element involved in the MeJA-responsiveness
LOC_Os05g02870.1.MSUv7.0	3583	3603	cis-acting regulatory element involved in the MeJA-responsiveness
LOC_Os05g02870.1.MSUv7.0	3817	3837	cis-acting regulatory element involved in the MeJA-responsiveness
LOC_Os05g02870.1.MSUv7.0	3867	3887	cis-acting regulatory element involved in the MeJA-responsiveness
LOC_Os05g02890.1.MSUv7.0	537	557	cis-acting regulatory element involved in the MeJA-responsiveness
LOC_Os05g02890.1.MSUv7.0	700	720	cis-acting regulatory element involved in the MeJA-responsiveness
LOC_Os05g02890.1.MSUv7.0	2104	2124	cis-acting regulatory element involved in the MeJA-responsiveness
LOC_Os05g02890.1.MSUv7.0	2269	2289	cis-acting regulatory element involved in the MeJA-responsiveness
LOC_Os05g02890.1.MSUv7.0	2410	2430	cis-acting regulatory element involved in the MeJA-responsiveness
LOC_Os05g02890.1.MSUv7.0	2752	2772	cis-acting regulatory element involved in the MeJA-responsiveness
LOC_Os05g02890.1.MSUv7.0	2986	3006	cis-acting regulatory element involved in the MeJA-responsiveness
LOC_Os05g02890.1.MSUv7.0	3255	3275	cis-acting regulatory element involved in the MeJA-responsiveness
LOC_Os05g02890.1.MSUv7.0	3612	3632	cis-acting regulatory element involved in the MeJA-responsiveness
LOC_Os05g02890.1.MSUv7.0	3640	3660	cis-acting regulatory element involved in the MeJA-responsiveness
LOC_Os05g02890.1.MSUv7.0	3760	3780	cis-acting regulatory element involved in the MeJA-responsiveness
LOC_Os05g02890.1.MSUv7.0	3874	3894	cis-acting regulatory element involved in the MeJA-responsiveness
LOC_Os05g02890.1.MSUv7.0	3924	3944	cis-acting regulatory element involved in the MeJA-responsiveness
LOC_Os05g02890.1.MSUv7.0	3940	3960	cis-acting regulatory element involved in the MeJA-responsiveness
LOC_Os05g02890.1.MSUv7.0	3976	3996	cis-acting regulatory element involved in the MeJA-responsiveness
LOC_Os05g13520.1.MSUv7.0	2103	2123	cis-acting regulatory element involved in the MeJA-responsiveness
LOC_Os05g13520.1.MSUv7.0	2118	2138	cis-acting regulatory element involved in the MeJA-responsiveness
LOC_Os05g13520.1.MSUv7.0	2379	2399	cis-acting regulatory element involved in the MeJA-responsiveness
LOC_Os05g13520.1.MSUv7.0	2647	2667	cis-acting regulatory element involved in the MeJA-responsiveness
LOC_Os05g13520.1.MSUv7.0	2785	2805	cis-acting regulatory element involved in the MeJA-responsiveness
LOC_Os05g13520.1.MSUv7.0	2967	2987	cis-acting regulatory element involved in the MeJA-responsiveness
LOC_Os05g13520.1.MSUv7.0	3114	3134	cis-acting regulatory element involved in the MeJA-responsiveness
LOC_Os05g13520.1.MSUv7.0	3123	3143	cis-acting regulatory element involved in the MeJA-responsiveness
LOC_Os05g13520.1.MSUv7.0	3181	3201	cis-acting regulatory element involved in the MeJA-responsiveness
LOC_Os05g13520.1.MSUv7.0	3411	3431	cis-acting regulatory element involved in the MeJA-responsiveness
LOC_Os05g13520.1.MSUv7.0	3535	3555	cis-acting regulatory element involved in the MeJA-responsiveness
LOC_Os05g13520.1.MSUv7.0	3610	3630	cis-acting regulatory element involved in the MeJA-responsiveness
LOC_Os05g13520.1.MSUv7.0	3789	3809	cis-acting regulatory element involved in the MeJA-responsiveness
LOC_Os05g31910.1.MSUv7.0	759	779	cis-acting regulatory element involved in the MeJA-responsiveness
LOC_Os05g31910.1.MSUv7.0	881	901	cis-acting regulatory element involved in the MeJA-responsiveness
LOC_Os05g31910.1.MSUv7.0	968	988	cis-acting regulatory element involved in the MeJA-responsiveness
LOC_Os05g31910.1.MSUv7.0	1809	1829	cis-acting regulatory element involved in the MeJA-responsiveness
LOC_Os05g31910.1.MSUv7.0	1887	1907	cis-acting regulatory element involved in the MeJA-responsiveness
LOC_Os05g31910.1.MSUv7.0	2389	2409	cis-acting regulatory element involved in the MeJA-responsiveness
LOC_Os05g31910.1.MSUv7.0	2445	2465	cis-acting regulatory element involved in the MeJA-responsiveness
LOC_Os05g31910.1.MSUv7.0	2529	2549	cis-acting regulatory element involved in the MeJA-responsiveness
LOC_Os06g30730.1.MSUv7.0	626	646	cis-acting regulatory element involved in the MeJA-responsiveness
LOC_Os06g30730.1.MSUv7.0	2014	2034	cis-acting regulatory element involved in the MeJA-responsiveness
LOC_Os06g30730.1.MSUv7.0	2241	2261	cis-acting regulatory element involved in the MeJA-responsiveness
LOC_Os06g30730.1.MSUv7.0	2979	2999	cis-acting regulatory element involved in the MeJA-responsiveness
LOC_Os06g30730.1.MSUv7.0	3003	3023	cis-acting regulatory element involved in the MeJA-responsiveness
LOC_Os06g30730.1.MSUv7.0	3207	3227	cis-acting regulatory element involved in the MeJA-responsiveness
LOC_Os06g30730.1.MSUv7.0	3219	3239	cis-acting regulatory element involved in the MeJA-responsiveness
LOC_Os06g30730.1.MSUv7.0	3456	3476	cis-acting regulatory element involved in the MeJA-responsiveness
LOC_Os06g36090.1.MSUv7.0	447	467	cis-acting regulatory element involved in the MeJA-responsiveness
LOC_Os06g36090.1.MSUv7.0	993	1013	cis-acting regulatory element involved in the MeJA-responsiveness
LOC_Os06g36090.1.MSUv7.0	2074	2094	cis-acting regulatory element involved in the MeJA-responsiveness
LOC_Os06g36090.1.MSUv7.0	3760	3780	cis-acting regulatory element involved in the MeJA-responsiveness
LOC_Os06g36090.1.MSUv7.0	5124	5144	cis-acting regulatory element involved in the MeJA-responsiveness
LOC_Os06g40550.1.MSUv7.0	1264	1284	cis-acting regulatory element involved in the MeJA-responsiveness
LOC_Os06g40550.1.MSUv7.0	1307	1327	cis-acting regulatory element involved in the MeJA-responsiveness
LOC_Os06g40550.1.MSUv7.0	1334	1354	cis-acting regulatory element involved in the MeJA-responsiveness
LOC_Os06g40550.1.MSUv7.0	2557	2577	cis-acting regulatory element involved in the MeJA-responsiveness
LOC_Os06g40550.1.MSUv7.0	3067	3087	cis-acting regulatory element involved in the MeJA-responsiveness
LOC_Os06g40550.1.MSUv7.0	3715	3735	cis-acting regulatory element involved in the MeJA-responsiveness
LOC_Os06g40550.1.MSUv7.0	3730	3750	cis-acting regulatory element involved in the MeJA-responsiveness
LOC_Os06g51460.1.MSUv7.0	141	161	cis-acting regulatory element involved in the MeJA-responsiveness
LOC_Os06g51460.1.MSUv7.0	1301	1321	cis-acting regulatory element involved in the MeJA-responsiveness
LOC_Os06g51460.1.MSUv7.0	2485	2505	cis-acting regulatory element involved in the MeJA-responsiveness
LOC_Os06g51460.1.MSUv7.0	4089	4109	cis-acting regulatory element involved in the MeJA-responsiveness
LOC_Os07g18874.1.MSUv7.0	2091	2111	cis-acting regulatory element involved in the MeJA-responsiveness
LOC_Os07g18874.1.MSUv7.0	2097	2117	cis-acting regulatory element involved in the MeJA-responsiveness
LOC_Os07g18874.1.MSUv7.0	2103	2123	cis-acting regulatory element involved in the MeJA-responsiveness
LOC_Os07g18874.1.MSUv7.0	2349	2369	cis-acting regulatory element involved in the MeJA-responsiveness
LOC_Os07g18874.1.MSUv7.0	2370	2390	cis-acting regulatory element involved in the MeJA-responsiveness
LOC_Os07g18874.1.MSUv7.0	2509	2529	cis-acting regulatory element involved in the MeJA-responsiveness
LOC_Os07g18874.1.MSUv7.0	2646	2666	cis-acting regulatory element involved in the MeJA-responsiveness
LOC_Os07g18874.1.MSUv7.0	2908	2928	cis-acting regulatory element involved in the MeJA-responsiveness
LOC_Os07g18874.1.MSUv7.0	2949	2969	cis-acting regulatory element involved in the MeJA-responsiveness
LOC_Os07g33780.1.MSUv7.0	3000	3020	cis-acting regulatory element involved in the MeJA-responsiveness
LOC_Os07g33780.1.MSUv7.0	3694	3714	cis-acting regulatory element involved in the MeJA-responsiveness
LOC_Os08g07010.1.MSUv7.0	41	61	cis-acting regulatory element involved in the MeJA-responsiveness
LOC_Os08g07010.1.MSUv7.0	394	414	cis-acting regulatory element involved in the MeJA-responsiveness
LOC_Os08g07010.1.MSUv7.0	1795	1815	cis-acting regulatory element involved in the MeJA-responsiveness
LOC_Os08g07010.1.MSUv7.0	2077	2097	cis-acting regulatory element involved in the MeJA-responsiveness
LOC_Os08g07010.1.MSUv7.0	2517	2537	cis-acting regulatory element involved in the MeJA-responsiveness
LOC_Os08g07010.1.MSUv7.0	2848	2868	cis-acting regulatory element involved in the MeJA-responsiveness
LOC_Os08g07010.1.MSUv7.0	3088	3108	cis-acting regulatory element involved in the MeJA-responsiveness
LOC_Os08g07010.1.MSUv7.0	3799	3819	cis-acting regulatory element involved in the MeJA-responsiveness
LOC_Os08g07010.1.MSUv7.0	3928	3948	cis-acting regulatory element involved in the MeJA-responsiveness
LOC_Os08g07010.1.MSUv7.0	3955	3975	cis-acting regulatory element involved in the MeJA-responsiveness
LOC_Os08g07010.1.MSUv7.0	4192	4212	cis-acting regulatory element involved in the MeJA-responsiveness
LOC_Os08g07010.1.MSUv7.0	4222	4242	cis-acting regulatory element involved in the MeJA-responsiveness
LOC_Os08g29570.1.MSUv7.0	1820	1840	cis-acting regulatory element involved in the MeJA-responsiveness
LOC_Os08g29570.1.MSUv7.0	2058	2078	cis-acting regulatory element involved in the MeJA-responsiveness
LOC_Os08g29570.1.MSUv7.0	2323	2343	cis-acting regulatory element involved in the MeJA-responsiveness
LOC_Os08g29570.1.MSUv7.0	3048	3068	cis-acting regulatory element involved in the MeJA-responsiveness
LOC_Os08g29570.1.MSUv7.0	4090	4110	cis-acting regulatory element involved in the MeJA-responsiveness
LOC_Os08g29570.1.MSUv7.0	4228	4248	cis-acting regulatory element involved in the MeJA-responsiveness
LOC_Os08g43120.1.MSUv7.0	1258	1278	cis-acting regulatory element involved in the MeJA-responsiveness
LOC_Os08g43120.1.MSUv7.0	2017	2037	cis-acting regulatory element involved in the MeJA-responsiveness
LOC_Os08g43120.1.MSUv7.0	2160	2180	cis-acting regulatory element involved in the MeJA-responsiveness
LOC_Os08g43120.1.MSUv7.0	3856	3876	cis-acting regulatory element involved in the MeJA-responsiveness
LOC_Os08g43120.1.MSUv7.0	4816	4836	cis-acting regulatory element involved in the MeJA-responsiveness
LOC_Os08g43120.1.MSUv7.0	5878	5898	cis-acting regulatory element involved in the MeJA-responsiveness
LOC_Os09g03939.1.MSUv7.0	1581	1601	cis-acting regulatory element involved in the MeJA-responsiveness
LOC_Os09g03939.1.MSUv7.0	1803	1823	cis-acting regulatory element involved in the MeJA-responsiveness
LOC_Os09g03939.1.MSUv7.0	2077	2097	cis-acting regulatory element involved in the MeJA-responsiveness
LOC_Os09g03939.1.MSUv7.0	2268	2288	cis-acting regulatory element involved in the MeJA-responsiveness
LOC_Os09g03939.1.MSUv7.0	2289	2309	cis-acting regulatory element involved in the MeJA-responsiveness
LOC_Os09g03939.1.MSUv7.0	2335	2355	cis-acting regulatory element involved in the MeJA-responsiveness
LOC_Os09g03939.1.MSUv7.0	3167	3187	cis-acting regulatory element involved in the MeJA-responsiveness
LOC_Os09g03939.1.MSUv7.0	3192	3212	cis-acting regulatory element involved in the MeJA-responsiveness
LOC_Os09g07670.1.MSUv7.0	829	849	cis-acting regulatory element involved in the MeJA-responsiveness
LOC_Os09g07670.1.MSUv7.0	2314	2334	cis-acting regulatory element involved in the MeJA-responsiveness
LOC_Os09g07670.1.MSUv7.0	2627	2647	cis-acting regulatory element involved in the MeJA-responsiveness
LOC_Os09g07670.1.MSUv7.0	3525	3545	cis-acting regulatory element involved in the MeJA-responsiveness
LOC_Os09g16290.1.MSUv7.0	851	871	cis-acting regulatory element involved in the MeJA-responsiveness
LOC_Os09g16290.1.MSUv7.0	5176	5196	cis-acting regulatory element involved in the MeJA-responsiveness
LOC_Os09g16380.1.MSUv7.0	46	66	cis-acting regulatory element involved in the MeJA-responsiveness
LOC_Os09g16380.1.MSUv7.0	142	162	cis-acting regulatory element involved in the MeJA-responsiveness
LOC_Os09g16380.1.MSUv7.0	199	219	cis-acting regulatory element involved in the MeJA-responsiveness
LOC_Os09g16380.1.MSUv7.0	294	314	cis-acting regulatory element involved in the MeJA-responsiveness
LOC_Os09g16380.1.MSUv7.0	321	341	cis-acting regulatory element involved in the MeJA-responsiveness
LOC_Os09g16380.1.MSUv7.0	965	985	cis-acting regulatory element involved in the MeJA-responsiveness
LOC_Os09g16380.1.MSUv7.0	2097	2117	cis-acting regulatory element involved in the MeJA-responsiveness
LOC_Os09g16380.1.MSUv7.0	2281	2301	cis-acting regulatory element involved in the MeJA-responsiveness
LOC_Os09g16380.1.MSUv7.0	4903	4923	cis-acting regulatory element involved in the MeJA-responsiveness
LOC_Os09g16449.1.MSUv7.0	882	902	cis-acting regulatory element involved in the MeJA-responsiveness
LOC_Os09g23640.1.MSUv7.0	1373	1393	cis-acting regulatory element involved in the MeJA-responsiveness
LOC_Os09g23640.1.MSUv7.0	2400	2420	cis-acting regulatory element involved in the MeJA-responsiveness
LOC_Os09g23640.1.MSUv7.0	2580	2600	cis-acting regulatory element involved in the MeJA-responsiveness
LOC_Os09g23640.1.MSUv7.0	2898	2918	cis-acting regulatory element involved in the MeJA-responsiveness
LOC_Os09g23640.1.MSUv7.0	3316	3336	cis-acting regulatory element involved in the MeJA-responsiveness
LOC_Os09g23640.1.MSUv7.0	3411	3431	cis-acting regulatory element involved in the MeJA-responsiveness
LOC_Os09g23640.1.MSUv7.0	3454	3474	cis-acting regulatory element involved in the MeJA-responsiveness
LOC_Os09g23640.1.MSUv7.0	3543	3563	cis-acting regulatory element involved in the MeJA-responsiveness
LOC_Os09g23640.1.MSUv7.0	4165	4185	cis-acting regulatory element involved in the MeJA-responsiveness
LOC_Os09g23640.1.MSUv7.0	4216	4236	cis-acting regulatory element involved in the MeJA-responsiveness
LOC_Os09g29660.1.MSUv7.0	2532	2552	cis-acting regulatory element involved in the MeJA-responsiveness
LOC_Os09g29660.1.MSUv7.0	2562	2582	cis-acting regulatory element involved in the MeJA-responsiveness
LOC_Os09g29660.1.MSUv7.0	2833	2853	cis-acting regulatory element involved in the MeJA-responsiveness
LOC_Os09g29660.1.MSUv7.0	3108	3128	cis-acting regulatory element involved in the MeJA-responsiveness
LOC_Os09g29660.1.MSUv7.0	3174	3194	cis-acting regulatory element involved in the MeJA-responsiveness
LOC_Os09g29660.1.MSUv7.0	3246	3266	cis-acting regulatory element involved in the MeJA-responsiveness
LOC_Os09g29660.1.MSUv7.0	3760	3780	cis-acting regulatory element involved in the MeJA-responsiveness
LOC_Os09g29660.1.MSUv7.0	4045	4065	cis-acting regulatory element involved in the MeJA-responsiveness
LOC_Os09g29660.1.MSUv7.0	4051	4071	cis-acting regulatory element involved in the MeJA-responsiveness
LOC_Os09g29670.1.MSUv7.0	1934	1954	cis-acting regulatory element involved in the MeJA-responsiveness
LOC_Os09g29670.1.MSUv7.0	2048	2068	cis-acting regulatory element involved in the MeJA-responsiveness
LOC_Os09g29670.1.MSUv7.0	2547	2567	cis-acting regulatory element involved in the MeJA-responsiveness
LOC_Os09g29670.1.MSUv7.0	2577	2597	cis-acting regulatory element involved in the MeJA-responsiveness
LOC_Os09g29670.1.MSUv7.0	2848	2868	cis-acting regulatory element involved in the MeJA-responsiveness
LOC_Os09g29670.1.MSUv7.0	3264	3284	cis-acting regulatory element involved in the MeJA-responsiveness
LOC_Os09g29670.1.MSUv7.0	3282	3302	cis-acting regulatory element involved in the MeJA-responsiveness
LOC_Os09g29670.1.MSUv7.0	3298	3318	cis-acting regulatory element involved in the MeJA-responsiveness
LOC_Os09g29670.1.MSUv7.0	3778	3798	cis-acting regulatory element involved in the MeJA-responsiveness
LOC_Os09g29670.1.MSUv7.0	4137	4157	cis-acting regulatory element involved in the MeJA-responsiveness
LOC_Os10g08014.1.MSUv7.0	913	933	cis-acting regulatory element involved in the MeJA-responsiveness
LOC_Os10g08014.1.MSUv7.0	1342	1362	cis-acting regulatory element involved in the MeJA-responsiveness
LOC_Os10g08014.1.MSUv7.0	1938	1958	cis-acting regulatory element involved in the MeJA-responsiveness
LOC_Os10g08014.1.MSUv7.0	2020	2040	cis-acting regulatory element involved in the MeJA-responsiveness
LOC_Os10g13830.1.MSUv7.0	1012	1032	cis-acting regulatory element involved in the MeJA-responsiveness
LOC_Os10g13830.1.MSUv7.0	1305	1325	cis-acting regulatory element involved in the MeJA-responsiveness
LOC_Os10g13830.1.MSUv7.0	1711	1731	cis-acting regulatory element involved in the MeJA-responsiveness
LOC_Os10g13830.1.MSUv7.0	2724	2744	cis-acting regulatory element involved in the MeJA-responsiveness
LOC_Os10g30610.1.MSUv7.0	1351	1371	cis-acting regulatory element involved in the MeJA-responsiveness
LOC_Os10g30610.1.MSUv7.0	3186	3206	cis-acting regulatory element involved in the MeJA-responsiveness
LOC_Os10g30610.1.MSUv7.0	3470	3490	cis-acting regulatory element involved in the MeJA-responsiveness
LOC_Os10g30610.1.MSUv7.0	4615	4635	cis-acting regulatory element involved in the MeJA-responsiveness
LOC_Os10g35180.1.MSUv7.0	1404	1424	cis-acting regulatory element involved in the MeJA-responsiveness
LOC_Os10g35180.1.MSUv7.0	2200	2220	cis-acting regulatory element involved in the MeJA-responsiveness
LOC_Os10g35180.1.MSUv7.0	2475	2495	cis-acting regulatory element involved in the MeJA-responsiveness
LOC_Os10g35180.1.MSUv7.0	3619	3639	cis-acting regulatory element involved in the MeJA-responsiveness
LOC_Os10g35180.1.MSUv7.0	4015	4035	cis-acting regulatory element involved in the MeJA-responsiveness
LOC_Os11g07600.1.MSUv7.0	1098	1118	cis-acting regulatory element involved in the MeJA-responsiveness
LOC_Os11g07600.1.MSUv7.0	1408	1428	cis-acting regulatory element involved in the MeJA-responsiveness
LOC_Os11g07600.1.MSUv7.0	1694	1714	cis-acting regulatory element involved in the MeJA-responsiveness
LOC_Os11g07600.1.MSUv7.0	2554	2574	cis-acting regulatory element involved in the MeJA-responsiveness
LOC_Os11g07600.1.MSUv7.0	2689	2709	cis-acting regulatory element involved in the MeJA-responsiveness
LOC_Os11g07600.1.MSUv7.0	2836	2856	cis-acting regulatory element involved in the MeJA-responsiveness
LOC_Os11g07600.1.MSUv7.0	3406	3426	cis-acting regulatory element involved in the MeJA-responsiveness
LOC_Os11g07600.1.MSUv7.0	3523	3543	cis-acting regulatory element involved in the MeJA-responsiveness
LOC_Os11g07600.1.MSUv7.0	3556	3576	cis-acting regulatory element involved in the MeJA-responsiveness
LOC_Os11g07600.1.MSUv7.0	3565	3585	cis-acting regulatory element involved in the MeJA-responsiveness
LOC_Os11g22350.1.MSUv7.0	45	65	cis-acting regulatory element involved in the MeJA-responsiveness
LOC_Os11g22350.1.MSUv7.0	71	91	cis-acting regulatory element involved in the MeJA-responsiveness
LOC_Os11g22350.1.MSUv7.0	274	294	cis-acting regulatory element involved in the MeJA-responsiveness
LOC_Os11g22350.1.MSUv7.0	376	396	cis-acting regulatory element involved in the MeJA-responsiveness
LOC_Os11g22350.1.MSUv7.0	635	655	cis-acting regulatory element involved in the MeJA-responsiveness
LOC_Os11g22350.1.MSUv7.0	1401	1421	cis-acting regulatory element involved in the MeJA-responsiveness
LOC_Os11g22350.1.MSUv7.0	2773	2793	cis-acting regulatory element involved in the MeJA-responsiveness
LOC_Os11g22350.1.MSUv7.0	3003	3023	cis-acting regulatory element involved in the MeJA-responsiveness
LOC_Os11g22350.1.MSUv7.0	3481	3501	cis-acting regulatory element involved in the MeJA-responsiveness
LOC_Os11g22350.1.MSUv7.0	3496	3516	cis-acting regulatory element involved in the MeJA-responsiveness
LOC_Os11g22350.1.MSUv7.0	3528	3548	cis-acting regulatory element involved in the MeJA-responsiveness
LOC_Os11g22350.1.MSUv7.0	3675	3695	cis-acting regulatory element involved in the MeJA-responsiveness
LOC_Os11g22350.1.MSUv7.0	4078	4098	cis-acting regulatory element involved in the MeJA-responsiveness
LOC_Os11g22350.1.MSUv7.0	4164	4184	cis-acting regulatory element involved in the MeJA-responsiveness
LOC_Os11g22350.1.MSUv7.0	4279	4299	cis-acting regulatory element involved in the MeJA-responsiveness
LOC_Os11g22350.1.MSUv7.0	4303	4323	cis-acting regulatory element involved in the MeJA-responsiveness
LOC_Os11g22350.1.MSUv7.0	4309	4329	cis-acting regulatory element involved in the MeJA-responsiveness
LOC_Os11g22350.1.MSUv7.0	4462	4482	cis-acting regulatory element involved in the MeJA-responsiveness
LOC_Os11g22350.1.MSUv7.0	4678	4698	cis-acting regulatory element involved in the MeJA-responsiveness
LOC_Os11g22350.1.MSUv7.0	4861	4881	cis-acting regulatory element involved in the MeJA-responsiveness
LOC_Os11g22350.1.MSUv7.0	4933	4953	cis-acting regulatory element involved in the MeJA-responsiveness
LOC_Os11g22350.1.MSUv7.0	4960	4980	cis-acting regulatory element involved in the MeJA-responsiveness
LOC_Os11g37700.1.MSUv7.0	2215	2235	cis-acting regulatory element involved in the MeJA-responsiveness
LOC_Os11g37700.1.MSUv7.0	4001	4021	cis-acting regulatory element involved in the MeJA-responsiveness
LOC_Os11g37700.1.MSUv7.0	4554	4574	cis-acting regulatory element involved in the MeJA-responsiveness
LOC_Os11g37700.1.MSUv7.0	4980	5000	cis-acting regulatory element involved in the MeJA-responsiveness
LOC_Os11g37700.1.MSUv7.0	6159	6179	cis-acting regulatory element involved in the MeJA-responsiveness
LOC_Os12g13720.1.MSUv7.0	184	204	cis-acting regulatory element involved in the MeJA-responsiveness
LOC_Os12g13720.1.MSUv7.0	3326	3346	cis-acting regulatory element involved in the MeJA-responsiveness
LOC_Os12g13720.1.MSUv7.0	4243	4263	cis-acting regulatory element involved in the MeJA-responsiveness
LOC_Os12g13720.1.MSUv7.0	5389	5409	cis-acting regulatory element involved in the MeJA-responsiveness
LOC_Os12g22110.1.MSUv7.0	305	325	cis-acting regulatory element involved in the MeJA-responsiveness
LOC_Os12g22110.1.MSUv7.0	328	348	cis-acting regulatory element involved in the MeJA-responsiveness
LOC_Os12g22110.1.MSUv7.0	2389	2409	cis-acting regulatory element involved in the MeJA-responsiveness
LOC_Os12g22110.1.MSUv7.0	3021	3041	cis-acting regulatory element involved in the MeJA-responsiveness
LOC_Os12g22110.1.MSUv7.0	3169	3189	cis-acting regulatory element involved in the MeJA-responsiveness
LOC_Os12g22110.1.MSUv7.0	3250	3270	cis-acting regulatory element involved in the MeJA-responsiveness
LOC_Os12g22284.1.MSUv7.0	79	99	cis-acting regulatory element involved in the MeJA-responsiveness
LOC_Os12g22284.1.MSUv7.0	155	175	cis-acting regulatory element involved in the MeJA-responsiveness
LOC_Os12g22284.1.MSUv7.0	182	202	cis-acting regulatory element involved in the MeJA-responsiveness
LOC_Os12g22284.1.MSUv7.0	238	258	cis-acting regulatory element involved in the MeJA-responsiveness
LOC_Os12g22284.1.MSUv7.0	411	431	cis-acting regulatory element involved in the MeJA-responsiveness
LOC_Os12g22284.1.MSUv7.0	1007	1027	cis-acting regulatory element involved in the MeJA-responsiveness
LOC_Os12g22284.1.MSUv7.0	1845	1865	cis-acting regulatory element involved in the MeJA-responsiveness
LOC_Os12g22284.1.MSUv7.0	2301	2321	cis-acting regulatory element involved in the MeJA-responsiveness
LOC_Os12g22284.1.MSUv7.0	2322	2342	cis-acting regulatory element involved in the MeJA-responsiveness
LOC_Os12g22284.1.MSUv7.0	2640	2660	cis-acting regulatory element involved in the MeJA-responsiveness
LOC_Os12g22284.1.MSUv7.0	2848	2868	cis-acting regulatory element involved in the MeJA-responsiveness
LOC_Os12g22284.1.MSUv7.0	3586	3606	cis-acting regulatory element involved in the MeJA-responsiveness
LOC_Os12g32820.1.MSUv7.0	1236	1256	cis-acting regulatory element involved in the MeJA-responsiveness
LOC_Os12g32820.1.MSUv7.0	1686	1706	cis-acting regulatory element involved in the MeJA-responsiveness
LOC_Os12g32820.1.MSUv7.0	2376	2396	cis-acting regulatory element involved in the MeJA-responsiveness
LOC_Os01g03144.1.MSUv7.0	461	481	cis-acting regulatory element involved in the MeJA-responsiveness
LOC_Os01g03144.1.MSUv7.0	1193	1213	cis-acting regulatory element involved in the MeJA-responsiveness
LOC_Os01g03144.1.MSUv7.0	1469	1489	cis-acting regulatory element involved in the MeJA-responsiveness
LOC_Os01g03144.1.MSUv7.0	1517	1537	cis-acting regulatory element involved in the MeJA-responsiveness
LOC_Os01g03144.1.MSUv7.0	1537	1557	cis-acting regulatory element involved in the MeJA-responsiveness
LOC_Os01g03144.1.MSUv7.0	1792	1812	cis-acting regulatory element involved in the MeJA-responsiveness
LOC_Os01g03144.1.MSUv7.0	1951	1971	cis-acting regulatory element involved in the MeJA-responsiveness
LOC_Os01g03144.1.MSUv7.0	2151	2171	cis-acting regulatory element involved in the MeJA-responsiveness
LOC_Os01g03144.1.MSUv7.0	3685	3705	cis-acting regulatory element involved in the MeJA-responsiveness
LOC_Os01g08260.1.MSUv7.0	267	287	cis-acting regulatory element involved in the MeJA-responsiveness
LOC_Os01g08260.1.MSUv7.0	2499	2519	cis-acting regulatory element involved in the MeJA-responsiveness
LOC_Os01g08260.1.MSUv7.0	3076	3096	cis-acting regulatory element involved in the MeJA-responsiveness
LOC_Os01g24010.1.MSUv7.0	460	480	cis-acting regulatory element involved in the MeJA-responsiveness
LOC_Os01g24010.1.MSUv7.0	1476	1496	cis-acting regulatory element involved in the MeJA-responsiveness
LOC_Os01g24010.1.MSUv7.0	2527	2547	cis-acting regulatory element involved in the MeJA-responsiveness
LOC_Os01g24010.1.MSUv7.0	2530	2550	cis-acting regulatory element involved in the MeJA-responsiveness
LOC_Os01g24010.1.MSUv7.0	3847	3867	cis-acting regulatory element involved in the MeJA-responsiveness
LOC_Os01g42350.1.MSUv7.0	638	658	cis-acting regulatory element involved in the MeJA-responsiveness
LOC_Os01g42350.1.MSUv7.0	1823	1843	cis-acting regulatory element involved in the MeJA-responsiveness
LOC_Os01g42350.1.MSUv7.0	3241	3261	cis-acting regulatory element involved in the MeJA-responsiveness
LOC_Os01g42350.1.MSUv7.0	3657	3677	cis-acting regulatory element involved in the MeJA-responsiveness
LOC_Os01g42350.1.MSUv7.0	6124	6144	cis-acting regulatory element involved in the MeJA-responsiveness
LOC_Os01g42350.1.MSUv7.0	6264	6284	cis-acting regulatory element involved in the MeJA-responsiveness
LOC_Os01g42370.1.MSUv7.0	501	521	cis-acting regulatory element involved in the MeJA-responsiveness
LOC_Os01g42370.1.MSUv7.0	2563	2583	cis-acting regulatory element involved in the MeJA-responsiveness
LOC_Os01g42370.1.MSUv7.0	2575	2595	cis-acting regulatory element involved in the MeJA-responsiveness
LOC_Os01g42370.1.MSUv7.0	3229	3249	cis-acting regulatory element involved in the MeJA-responsiveness
LOC_Os01g42370.1.MSUv7.0	6159	6179	cis-acting regulatory element involved in the MeJA-responsiveness
LOC_Os01g42380.1.MSUv7.0	684	704	cis-acting regulatory element involved in the MeJA-responsiveness
LOC_Os01g42380.1.MSUv7.0	2536	2556	cis-acting regulatory element involved in the MeJA-responsiveness
LOC_Os01g42380.1.MSUv7.0	2752	2772	cis-acting regulatory element involved in the MeJA-responsiveness
LOC_Os01g42380.1.MSUv7.0	2857	2877	cis-acting regulatory element involved in the MeJA-responsiveness
LOC_Os01g42380.1.MSUv7.0	3393	3413	cis-acting regulatory element involved in the MeJA-responsiveness
LOC_Os01g42380.1.MSUv7.0	3901	3921	cis-acting regulatory element involved in the MeJA-responsiveness
LOC_Os01g42380.1.MSUv7.0	4373	4393	cis-acting regulatory element involved in the MeJA-responsiveness
LOC_Os01g42380.1.MSUv7.0	4438	4458	cis-acting regulatory element involved in the MeJA-responsiveness
LOC_Os01g42380.1.MSUv7.0	5679	5699	cis-acting regulatory element involved in the MeJA-responsiveness
LOC_Os01g42380.1.MSUv7.0	6091	6111	cis-acting regulatory element involved in the MeJA-responsiveness
LOC_Os01g42410.1.MSUv7.0	335	355	cis-acting regulatory element involved in the MeJA-responsiveness
LOC_Os01g42410.1.MSUv7.0	2416	2436	cis-acting regulatory element involved in the MeJA-responsiveness
LOC_Os01g42410.1.MSUv7.0	2494	2514	cis-acting regulatory element involved in the MeJA-responsiveness
LOC_Os01g42410.1.MSUv7.0	2497	2517	cis-acting regulatory element involved in the MeJA-responsiveness
LOC_Os01g42410.1.MSUv7.0	3184	3204	cis-acting regulatory element involved in the MeJA-responsiveness
LOC_Os01g42410.1.MSUv7.0	4051	4071	cis-acting regulatory element involved in the MeJA-responsiveness
LOC_Os01g42410.1.MSUv7.0	5584	5604	cis-acting regulatory element involved in the MeJA-responsiveness
LOC_Os01g42900.1.MSUv7.0	39	59	cis-acting regulatory element involved in the MeJA-responsiveness
LOC_Os01g42900.1.MSUv7.0	1534	1554	cis-acting regulatory element involved in the MeJA-responsiveness
LOC_Os01g42900.1.MSUv7.0	1707	1727	cis-acting regulatory element involved in the MeJA-responsiveness
LOC_Os01g42900.1.MSUv7.0	2202	2222	cis-acting regulatory element involved in the MeJA-responsiveness
LOC_Os01g42900.1.MSUv7.0	2866	2886	cis-acting regulatory element involved in the MeJA-responsiveness
LOC_Os01g42900.1.MSUv7.0	2961	2981	cis-acting regulatory element involved in the MeJA-responsiveness
LOC_Os01g42900.1.MSUv7.0	3415	3435	cis-acting regulatory element involved in the MeJA-responsiveness
LOC_Os01g42900.1.MSUv7.0	3616	3636	cis-acting regulatory element involved in the MeJA-responsiveness
LOC_Os01g42900.1.MSUv7.0	3751	3771	cis-acting regulatory element involved in the MeJA-responsiveness
LOC_Os01g52560.1.MSUv7.0	359	379	cis-acting regulatory element involved in the MeJA-responsiveness
LOC_Os01g52560.1.MSUv7.0	490	510	cis-acting regulatory element involved in the MeJA-responsiveness
LOC_Os01g52560.1.MSUv7.0	592	612	cis-acting regulatory element involved in the MeJA-responsiveness
LOC_Os01g52560.1.MSUv7.0	786	806	cis-acting regulatory element involved in the MeJA-responsiveness
LOC_Os01g52560.1.MSUv7.0	971	991	cis-acting regulatory element involved in the MeJA-responsiveness
LOC_Os01g52560.1.MSUv7.0	1002	1022	cis-acting regulatory element involved in the MeJA-responsiveness
LOC_Os01g52560.1.MSUv7.0	1093	1113	cis-acting regulatory element involved in the MeJA-responsiveness
LOC_Os01g52560.1.MSUv7.0	1422	1442	cis-acting regulatory element involved in the MeJA-responsiveness
LOC_Os01g52560.1.MSUv7.0	2002	2022	cis-acting regulatory element involved in the MeJA-responsiveness
LOC_Os01g52560.1.MSUv7.0	2245	2265	cis-acting regulatory element involved in the MeJA-responsiveness
LOC_Os01g61940.1.MSUv7.0	1265	1285	cis-acting regulatory element involved in the MeJA-responsiveness
LOC_Os01g61940.1.MSUv7.0	1457	1477	cis-acting regulatory element involved in the MeJA-responsiveness
LOC_Os01g61940.1.MSUv7.0	2332	2352	cis-acting regulatory element involved in the MeJA-responsiveness
LOC_Os01g61940.1.MSUv7.0	2509	2529	cis-acting regulatory element involved in the MeJA-responsiveness
LOC_Os01g61940.1.MSUv7.0	2542	2562	cis-acting regulatory element involved in the MeJA-responsiveness
LOC_Os01g61940.1.MSUv7.0	2566	2586	cis-acting regulatory element involved in the MeJA-responsiveness
LOC_Os01g61940.1.MSUv7.0	3130	3150	cis-acting regulatory element involved in the MeJA-responsiveness
LOC_Os01g61940.1.MSUv7.0	3333	3353	cis-acting regulatory element involved in the MeJA-responsiveness
LOC_Os01g61940.1.MSUv7.0	3760	3780	cis-acting regulatory element involved in the MeJA-responsiveness
LOC_Os01g61940.1.MSUv7.0	3778	3798	cis-acting regulatory element involved in the MeJA-responsiveness
LOC_Os01g61940.1.MSUv7.0	3790	3810	cis-acting regulatory element involved in the MeJA-responsiveness
LOC_Os01g61940.1.MSUv7.0	3910	3930	cis-acting regulatory element involved in the MeJA-responsiveness
LOC_Os01g61940.1.MSUv7.0	4066	4086	cis-acting regulatory element involved in the MeJA-responsiveness
LOC_Os01g61940.1.MSUv7.0	4128	4148	cis-acting regulatory element involved in the MeJA-responsiveness
LOC_Os01g61940.1.MSUv7.0	4159	4179	cis-acting regulatory element involved in the MeJA-responsiveness
LOC_Os02g11760.1.MSUv7.0	46	66	cis-acting regulatory element involved in the MeJA-responsiveness
LOC_Os02g11760.1.MSUv7.0	1398	1418	cis-acting regulatory element involved in the MeJA-responsiveness
LOC_Os02g11760.1.MSUv7.0	1694	1714	cis-acting regulatory element involved in the MeJA-responsiveness
LOC_Os02g11760.1.MSUv7.0	1870	1890	cis-acting regulatory element involved in the MeJA-responsiveness
LOC_Os02g11760.1.MSUv7.0	3079	3099	cis-acting regulatory element involved in the MeJA-responsiveness
LOC_Os02g11760.1.MSUv7.0	3606	3626	cis-acting regulatory element involved in the MeJA-responsiveness
LOC_Os02g21340.1.MSUv7.0	2446	2466	cis-acting regulatory element involved in the MeJA-responsiveness
LOC_Os02g21340.1.MSUv7.0	3182	3202	cis-acting regulatory element involved in the MeJA-responsiveness
LOC_Os02g32690.1.MSUv7.0	300	320	cis-acting regulatory element involved in the MeJA-responsiveness
[truncated: 3,031 more rows]

## Sheet: TableS5
Table S5. The primer sequences used in this study.
Gene ID	Gene name	Primer	Length
LOC_Os03g64200	abcg7-ko-F	GCCGCCATTACTACCTGC	372bp
	abcg7-ko-R	CCCGGAGAAGAGTGGATTT
LOC_Os03g64200	pYES2-g7-F	GAATATTAAGCTTGGATGGACCCGTACCGGTCATC	2157bp
	pYES2-g7-R	GATATCTGCAGAATTGTAGTAGTCACTTTGCGGTGTCC
LOC_Os03g06139	pYES2-g4-F	GAATATTAAGCTTGGATGGAGTCGATAATGGAGAAGCC	2313bp
	pYES2-g4-R	GATATCTGCAGAATTGCTGGCTGAAGTCTTCGTTC
LOC_Os02g21340	pYES2-g40-F	GAATATTAAGCTTGGATGACCGTAAGAGAGACATTAG	3369bp
	pYES2-g40-R	GATATCTGCAGAATTACGTTTCTGAAAGTTGAGAAAT
LOC_Os12g22284	pYES2-g30-F	GAATATTAAGCTTGGTCGTTATCGATCATGGCGGCCA	2139bp
	pYES2-g30-R	GATATCTGCAGAATTGCCGTCTAAATCTAATCCCTCTCAG
LOC_Os07g18874	pYES2-g17-F	GAATATTAAGCTTGGATGGCAGCGTCGCCGCTGCCGA	2187bp
	pYES2-g17-R	GATATCTGCAGAATTCTATACCTTTGAAGCACAGAGA
LOC_Os01g03144	q-ABCG1-2F	GCAGAAGATGGACACACGGT	182bp
	q-ABCG1-2F	GCAGGGTTCACATGATCTGGAC
LOC_Os01g42900	q-ABCG2-2F	GTCGTGCTCACCATCCACCA	168bp
	q-ABCG2-2R	GTACTCGAGGACGTTGACGTG
LOC_Os01g61940	q-ABCG3 F	ATCTCCGCCTACGTCATGCA	154bp
	q-ABCG3 R	GGAGGCCGAGCTGTTCTATG
LOC_Os03g06139	q-ABCG4 F	CAAGCCATCAGCACAAGATGT	204bp
	q-ABCG4 R	CGCCGTTCTTTGATCCCTCTA
LOC_Os03g17350	q-ABCG5 F	TTCATGGTGGTGACGGTCCT	177bp
	q-ABCG5 R	GAAGTCGAGGAAGAACGGCG
LOC_Os03g17370	q-ABCG6-2F	TCTACCCGATGCTCACCGTC	154bp
	q-ABCG6-2R	TCGTCGCCGATGATGGTGTT
LOC_Os03g64200	q-ABCG7 F	TCCATGTGTATGCAGTTGAGGG	199bp
	q-ABCG7 R	AACACGTAGAGAACAACACGGT
LOC_Os04g11820	q-ABCG8 F	CACTTGTGTACTGCGTAACCG	172bp
	q-ABCG8 R	CCCTCTAATGCCCACTTTGG
LOC_Os04g44610	q-ABCG9 F	CCAACCGAAGATCCCTGGAGA	155bp
	q-ABCG9 R	GCAGTGCATCCTCATTTACCT
LOC_Os05g02870	q-ABCG10 F	CTCGTCGAGTTCGCACTCGA	125bp
	q-ABCG10 R	TCGTCCTTGGTGTCCAGGAG
LOC_Os05g02890	q-ABCG11 F	CGACTTCAACGTCAAGTGGC	214bp
	q-ABCG11 R	CTTCATCAGCACCCACACCT
LOC_Os05g13520	q-ABCG12 F	CATCACCAAGATGATGGGGCT	177bp
	q-ABCG12 R	CGCTCGAGTCGTTTGATGGTGA
LOC_Os05g31910	q-ABCG13 F	TGATCTGCATGTCGCTGGGC	135bp
	q-ABCG13 R	CGTTGATCAGCAGCAGGTCC
LOC_Os06g30730	q-ABCG14 F	CTCCGGCTACTTCCTGTCCA	246bp
	q-ABCG14 R	AAGAAGCCGAAGAGCACCTG
LOC_Os06g40550	q-ABCG15 F	ACTCCCCCGAGTTCAGGTC	165bp
	q-ABCG15 R	TCCTCATCCTCACCGCCATT
LOC_Os06g51460	q-ABCG16 F	TGTACTGCGTGACAGGGATCG	151bp
	q-ABCG16 R	CACTTGGTGTAGCACAGGTTCG
LOC_Os07g18874	q-ABCG17 F	ACTCACCACCTTCAGTTCCG	182bp
	q-ABCG17 R	TCATCATCATCTCGTCCTTCC
LOC_Os08g07010	q-ABCG18 F	CTCCGGATCTTCCAGGTGCT	147bp
	q-ABCG18 R	GAACACGGCGTTGTAGAGCG
LOC_Os09g03939	q-ABCG19 F	CTCCTTTCACAAGTATGCACTG	274bp
	q-ABCG19 R	ATGAATGCATTTAGTGTTGCACC
LOC_Os09g07670	q-ABCG20 F	TGCAGGGATTTTACAAGAACGAG	172bp
	q-ABCG20 R	AGCCTGTAGATGACAATCATTCC
LOC_Os09g23640	q-ABCG21 F	TGGCGGTCATCCTCTCCAC	186bp
	q-ABCG21 R	CCCTGTAGGCGTTGTGCGA
LOC_Os09g29660	q-ABCG22 F	AGTTCTTGGGGCTCACCTTC	188bp
	q-ABCG22 R	CTTCTCGATGAGCTTGACGATG
LOC_Os09g29670	q-ABCG23 F	TACAGCTCGGGTACAGCAAGT	157bp
	q-ABCG23 R	ACCTGAACTGACGGCATGTC
LOC_Os10g08014	q-ABCG24 F	GTAACCTAGGAGGACAGGAAACA	222bp
	q-ABCG24 R	CTATGCCACAAATGCATTTAGTG
LOC_Os10g30610	q-ABCG25 F	GTGGTATTGGTTTTGGTAGGCAC	202bp
	q-ABCG25 R	GCATGACAATGACGATGCAAAGA
LOC_Os10g35180	q-ABCG26 F	TACCAGAACGACCTGAAGGGC	193bp
	q-ABCG26 R	CCTCGCTGACCTTGATCATGG
LOC_Os11g07600	q-ABCG27 F	ATAATTGCAACGCAGCCGAT	187bp
	q-ABCG27 R	ATCGCGAACTGGTTCGACCA
LOC_Os11g22350	q-ABCG28 F	GAGGGTGATTGAGTCACTGG	232bp
	q-ABCG28 R	GGAGATGTTGACGCCCTCGA
LOC_Os12g22110	q-ABCG29 F	AGTTTGTCGGGCAGACATTC	184bp
	q-ABCG29 R	TCCGCAACCTTGACAATTGC
LOC_Os12g22284	q-ABCG30 F	GGTGCAGGGGTTTTACAAGAAT	215bp
	q-ABCG30 R	GCTCCTCTGCAATCTTGACAAT
LOC_Os01g08260	q-ABCG31-F	AGGAATCACTAACGCCACCT	163bp
	q-ABCG31-R	CGTGCCGTAGATAAGTGACTG
LOC_Os01g24010	q-ABCG32-F	ATCAGTGCCTGAAGATGCACT	226bp
	q-ABCG32-R	CTCAGGCATGTCCACTGAGT
LOC_Os01g42350	q-ABCG34-F	CACATTCTACGGCATGATGGC	170bp
	q-ABCG34-R	TCCACCAGACTGGAGTTGCC
LOC_Os01g42370	q-ABCG35-F	CCACCAGCATGCCTGTGGAA	120bp
	q-ABCG35-R	AAGATCCCAGAAGATGGTGCC
LOC_Os01g42380	q-ABCG36-F	GTATGCAGCAGTGCTGTTCAT	209bp
	q-ABCG36-R	CGAACCCAATCATCGCATACAC
LOC_Os01g42410	q-ABCG37-F	GGCGTGCTGGTATACTCAATG	154bp
	q-ABCG37-R	AGATGATTGCTGCTATGCTCTC
LOC_Os02g11760	q-ABCG39-F	GCCCTCATTTTCGGCACTAT	159bp
	qABCG39-R	CACTGTTCGCTCAACGTCTAC
LOC_Os02g21340	qABCG40-F	TGGTGGAGGTGGTACTATTGG	221bp
	qABCG40-R	CCAAAGATGAGAACAAAGGCG
LOC_Os02g32690	qABCG41-F	GAGCCAACATCAGGCTTGGA	181bp
	qABCG41-R	GAGGCCCAGCATATATCAACTC
LOC_Os06g36090	qABCG42-F	CCCATTGGCATGGACAGTGTA	200bp
	qABCG42-R	AAATGGCATACATGAACGCG
LOC_Os07g33780	qABCG43-F	GCATTCCGACCAGGTGTTCT	170bp
	qABCG43-R	CAATAGCCACTGATGCGAGC
LOC_Os08g29570	qABCG44-F	GGCTACATCGAAGGTGACATC	162bp
	qABCG44-R	AACATCAGAGGGCAGCCTGA
LOC_Os08g43120	qABCG45-F	TGGAGATGGGTGTATTGGGC	177bp
	qABCG45-R	GCTGGTGACGAGGTTGAAG
LOC_Os09g16290	qABCG46-F	TTGCCCTGTTGCATGGACA	147bp
	qABCG46-R	GCCATAGCAGCCACCCATAA
LOC_Os09g16380	qABCG47-F	GCTTTGGTTGGATTGCCTGG	151bp
	qABCG47-R	TCATGACAATGGCTGCTGCT
LOC_Os11g37700	q-ABCG48-2F	TGCAGGCATTAAGCCAGATCCT	167bp
	q-ABCG48-2R	GCCCACCAGAAATTCCTCTAATC
LOC_Os12g13720	q-ABCG49-F	GCATCCTCGTTCTACATGACAC	176bp
	q-ABCG49-R	TCTCCAAAGACAAGGATGTTGC
LOC_Os12g32820	q-ABCG50-F	TGTGGAGCAAGGGAAGCACT	126bp
	q-ABCG50-R	ATCTGTTGTCATGCGAGTTCG
LOC_Os10g13830	q-ABCG51-F	GCATCTGAAGAAAGGCTTGGC	169bp
	q-ABCG51-R	ACACCATGAATTGAGTAAGGCG
LOC_Os09g16449	q-ABCG52-F	CACTGCTGGATGTGTTGGCT	189bp
	q-ABCG52-R	CAGGTAATCTAAGCCATGCGG
LOC_Os09g16330	q-ABCG53-F	GTGGTTCATTTAGGCCAGGAG	194bp
	q-ABCG53-R	ATGGATGTCATTCTGCTCACAG
